# Supplementary material for: Extracellular vesicle bioactivity and potential for clinical development are determined by mesenchymal stromal cell clonal subtype
Source: Stem Cell Res Ther. 2025 Oct 16;16:571. doi: 10.1186/s13287-025-04665-z (PMC12532472; doi:10.1186/s13287-025-04665-z)
Supplement: Supplementary file 3 — Supplementary Material 3. [file 13287_2025_4665_MOESM3_ESM.xlsx]

## Sheet: miRNA data
Probe Name	Accession #	Class Name	Analyte Type	% Samples above Threshold	Y202_A	Y202_B	Y202_C	Y202_D	Y201_A	Y201_B	Y201_C	Y201_D	Y201 avg	Y202 avg	Y202 st.dev	Y201 st.dev
hsa-miR-4454+hsa-miR-7975	MIMAT0018976	Endogenous1	miRNA	100	1138.73	875.79	2494.37	1247.61	399.59	1257.25	372.63	904.43	733.475	1439.12	720.602	426.323
hsa-miR-451a	MIMAT0001631	Endogenous1	miRNA	100	660.23	2099.55	81.3	4141.62	423.04	925.2	257.03	343.88	487.288	1745.68	1808.69	299.711
hsa-miR-125b-5p	MIMAT0000423	Endogenous1	miRNA	100	120.38	167.93	26.35	267.31	639.84	522	206.52	558.07	481.608	145.493	100.28	189.902
hsa-miR-144-3p	MIMAT0000436	Endogenous1	miRNA	100	394.4	1326.9	12.62	2504.95	367.46	685.87	269.53	383.53	426.597	1059.72	1110.43	180.041
hsa-miR-142-3p	MIMAT0000434	Endogenous1	miRNA	100	300.33	533.86	136.25	770.24	239.23	248.16	155.75	232.22	218.84	435.17	276.614	42.5628
hsa-miR-23a-3p	MIMAT0000078	Endogenous1	miRNA	100	34.5	105.54	4.58	192.72	199	284.82	52.13	142.44	169.598	84.335	83.7483	97.7699
hsa-let-7b-5p	MIMAT0000063	Endogenous1	miRNA	100	132.65	131.93	44.67	160.75	210.86	293.44	53.43	118.75	169.12	117.5	50.3737	105.07
hsa-miR-21-5p	MIMAT0000076	Endogenous1	miRNA	100	4.09	44.35	4.58	35.02	141.39	179.17	52.91	179.36	138.207	22.01	20.7627	59.6021
hsa-miR-4286	MIMAT0016916	Endogenous1	miRNA	100	95.84	70.75	140.83	37.15	139.37	49.8	115.4	222.65	131.805	86.1425	43.6729	71.4236
hsa-miR-199a-3p+hsa-miR-199b-3p	MIMAT0000232	Endogenous1	miRNA	100	4.09	35.95	4.58	84.04	123.16	166.23	33.39	105.07	106.962	32.165	37.6585	55.3519
hsa-miR-29a-3p	MIMAT0000086	Endogenous1	miRNA	100	4.09	22.76	4.58	2.13	106.37	54.11	65.67	141.53	91.92	8.39	9.6383	39.9525
hsa-miR-100-5p	MIMAT0000098	Endogenous1	miRNA	100	4.09	4.76	4.58	2.13	86.4	136.04	32.61	108.72	90.9425	3.89	1.20701	43.8678
hsa-miR-630	MIMAT0003299	Endogenous1	miRNA	100	18.14	53.95	4.58	2.13	87.84	125.26	34.43	93.68	85.3025	19.7	23.8943	37.6883
hsa-let-7a-5p	MIMAT0000062	Endogenous1	miRNA	100	4.09	43.15	4.58	2.13	150.37	2.16	35.99	116.47	76.2475	13.4875	19.8033	68.8516
hsa-miR-29b-3p	MIMAT0000100	Endogenous1	miRNA	100	4.09	46.75	4.58	32.89	100.29	47.64	40.68	82.74	67.8375	22.0775	21.2552	28.4061
hsa-miR-221-3p	MIMAT0000278	Endogenous1	miRNA	100	4.09	7.16	4.58	2.13	70.19	36.86	35.99	120.57	65.9025	4.49	2.07096	39.7708
hsa-miR-145-5p	MIMAT0000437	Endogenous1	miRNA	100	4.09	1.2	4.58	2.13	71.05	28.23	26.88	98.24	56.1	3	1.60015	34.7842
hsa-miR-579-3p	MIMAT0003244	Endogenous1	miRNA	80	4.09	1.2	4.58	2.13	1	2.16	204.96	1	52.28	3	1.60015	101.788
hsa-miR-16-5p	MIMAT0000069	Endogenous1	miRNA	100	4.09	100.74	4.58	84.04	75.4	8.83	44.84	73.63	50.675	48.3625	51.2941	31.216
hsa-miR-15b-5p	MIMAT0000417	Endogenous1	miRNA	100	22.23	105.54	4.58	154.36	57.74	34.7	36.25	47.2	43.9725	71.6775	70.546	10.7328
hsa-miR-126-3p	MIMAT0000445	Endogenous1	miRNA	100	4.09	75.55	4.58	116	45.29	64.89	21.15	24.87	39.05	50.055	55.3157	20.233
hsa-let-7i-5p	MIMAT0000415	Endogenous1	miRNA	100	4.09	41.95	4.58	11.58	40.95	39.02	22.45	34.89	34.3275	15.55	17.9294	8.31201
hsa-miR-376a-3p	MIMAT0000729	Endogenous1	miRNA	100	4.09	5.96	21.78	2.13	33.14	32.55	18.03	48.56	33.07	8.49	8.99694	12.4689
hsa-miR-93-5p	MIMAT0000093	Endogenous1	miRNA	100	4.09	49.15	4.58	45.68	57.74	2.16	31.04	40.82	32.94	25.875	24.9134	23.2963
hsa-miR-320e	MIMAT0015072	Endogenous1	miRNA	100	4.09	1.2	4.58	2.13	48.77	36.86	17.25	17.57	30.1125	3	1.60015	15.453
hsa-miR-612	MIMAT0003280	Endogenous1	miRNA	100	95.84	41.95	72.14	64.86	15.19	62.73	12.3	18.94	27.29	68.6975	22.2015	23.7825
hsa-miR-223-3p	MIMAT0000280	Endogenous1	miRNA	100	18.14	97.14	8.04	122.4	24.74	2.16	16.2	53.12	24.055	61.43	56.9124	21.4968
hsa-miR-1253	MIMAT0005904	Endogenous1	miRNA	90	4.09	1.2	4.58	2.13	16.93	2.16	45.36	29.88	23.5825	3	1.60015	18.4128
hsa-miR-191-5p	MIMAT0000440	Endogenous1	miRNA	100	4.09	27.55	4.58	35.02	40.08	19.61	16.98	17.12	23.4475	17.81	15.8569	11.154
hsa-miR-575	MIMAT0003240	Endogenous1	miRNA	100	4.09	35.95	4.58	2.13	12.29	49.8	11	16.21	22.325	11.6875	16.2096	18.4502
hsa-miR-499a-5p	MIMAT0002870	Endogenous1	miRNA	95	4.09	1.2	4.58	2.13	14.61	56.26	16.98	1	22.2125	3	1.60015	23.7654
hsa-miR-19b-3p	MIMAT0000074	Endogenous1	miRNA	100	4.09	10.76	4.58	2.13	29.37	2.16	18.03	23.04	18.15	5.39	3.73321	11.626
hsa-miR-24-3p	MIMAT0000080	Endogenous1	miRNA	100	4.09	1.2	4.58	2.13	23.87	2.16	14.38	28.97	17.345	3	1.60015	11.7911
hsa-miR-150-5p	MIMAT0000451	Endogenous1	miRNA	100	4.09	70.75	4.58	66.99	24.45	2.36	12.56	25.78	16.2875	36.6025	37.2914	11.0243
hsa-miR-25-3p	MIMAT0000081	Endogenous1	miRNA	100	4.09	65.95	4.58	64.86	31.4	2.16	10.74	16.21	15.1275	34.87	35.2622	12.2933
hsa-miR-15a-5p	MIMAT0000068	Endogenous1	miRNA	100	4.09	46.75	4.58	88.3	23.29	2.16	15.42	17.12	14.4975	35.93	40.2339	8.89289
hsa-miR-644a	MIMAT0003314	Endogenous1	miRNA	100	4.09	13.16	4.58	2.13	11.43	2.16	16.46	24.41	13.615	5.99	4.8958	9.32054
hsa-miR-1260a	MIMAT0005911	Endogenous1	miRNA	95	4.09	5.96	4.58	5.19	1.29	2.16	12.82	35.35	12.905	4.955	0.807073	15.8551
hsa-miR-365a-3p+hsa-miR-365b-3p	MIMAT0000710	Endogenous1	miRNA	100	4.09	1.2	4.58	2.13	21.27	2.16	9.17	18.03	12.6575	3	1.60015	8.66793
hsa-miR-30c-5p	MIMAT0000244	Endogenous1	miRNA	100	4.09	39.55	4.58	94.69	13.74	10.98	10.74	14.84	12.575	35.7275	42.6704	2.03295
hsa-miR-376c-3p	MIMAT0000720	Endogenous1	miRNA	90	4.09	1.2	4.58	2.13	17.5	2.16	8.13	21.22	12.2525	3	1.60015	8.69494
hsa-miR-136-5p	MIMAT0000448	Endogenous1	miRNA	100	4.09	1.2	4.58	2.13	16.35	2.16	6.05	22.13	11.6725	3	1.60015	9.18946
hsa-miR-140-5p	MIMAT0000431	Endogenous1	miRNA	100	4.09	1.2	4.58	2.13	21.27	2.16	7.61	14.38	11.355	3	1.60015	8.28716
hsa-miR-199a-5p	MIMAT0000231	Endogenous1	miRNA	95	4.09	1.2	4.58	2.13	17.79	2.16	5.53	18.94	11.105	3	1.60015	8.50823
hsa-let-7d-5p	MIMAT0000065	Endogenous1	miRNA	100	4.09	25.16	4.58	22.23	21.27	2.16	6.57	13.47	10.8675	14.015	11.2431	8.35213
hsa-miR-379-5p	MIMAT0000733	Endogenous1	miRNA	100	4.09	1.2	4.58	2.13	4.48	21.77	5.27	10.74	10.565	3	1.60015	7.97176
hsa-miR-27b-3p	MIMAT0000419	Endogenous1	miRNA	95	4.09	1.2	4.58	2.13	11.71	2.16	3.71	21.68	9.815	3	1.60015	8.94873
hsa-miR-3144-3p	MIMAT0015015	Endogenous1	miRNA	95	4.09	1.2	4.58	2.13	20.4	2.16	15.42	1	9.745	3	1.60015	9.65646
hsa-miR-127-3p	MIMAT0000446	Endogenous1	miRNA	100	4.09	3.56	4.58	2.13	17.5	2.16	7.61	10.74	9.5025	3.59	1.05871	6.40274
hsa-miR-22-3p	MIMAT0000077	Endogenous1	miRNA	90	4.09	1.2	4.58	2.13	13.45	2.16	3.71	18.03	9.3375	3	1.60015	7.65196
hsa-let-7g-5p	MIMAT0000414	Endogenous1	miRNA	100	4.09	34.75	4.58	69.12	16.93	2.16	5.79	10.74	8.905	28.135	30.8574	6.40224
hsa-miR-129-5p	MIMAT0000242	Endogenous1	miRNA	100	4.09	34.75	4.58	43.55	6.5	2.16	11	8	6.915	21.7425	20.42	3.68088
hsa-miR-543	MIMAT0004954	Endogenous1	miRNA	100	4.09	1.2	4.58	2.13	12	2.16	4.23	8.46	6.7125	3	1.60015	4.39316
hsa-miR-106b-5p	MIMAT0000680	Endogenous1	miRNA	100	4.09	14.36	4.58	2.13	10.85	2.16	11	2.53	6.635	6.29	5.48314	4.95635
hsa-miR-99b-5p	MIMAT0000689	Endogenous1	miRNA	95	4.09	1.2	4.58	2.13	9.4	2.16	1.36	12.56	6.37		1.60015	5.48699
hsa-miR-4531	MIMAT0019070	Endogenous1	miRNA	95	4.09	3.56	4.58	2.13	3.9	2.16	5.79	13.47	6.33	3.59	1.05871	4.98548
hsa-miR-374a-5p	MIMAT0000727	Endogenous1	miRNA	100	4.09	22.76	4.58	2.13	6.5	2.16	1.62	12.1	5.595	8.39	9.6383	4.85571
hsa-miR-1257	MIMAT0005908	Endogenous1	miRNA	95	4.09	11.96	4.58	2.13	2.45	2.16	6.83	10.74	5.545	5.69	4.31194	4.06925
hsa-miR-377-3p	MIMAT0000730	Endogenous1	miRNA	90	4.09	1.2	4.58	2.13	9.4	2.16	2.14	8	5.425	3	1.60015	3.8246
hsa-miR-216b-5p	MIMAT0004959	Endogenous1	miRNA	100	4.09	1.2	4.58	2.13	2.16	10.98	4.23	3.9	5.3175	3	1.60015	3.88268
hsa-miR-1290	MIMAT0005880	Endogenous1	miRNA	100	4.09	10.76	4.58	2.13	4.48	2.16	5.27	8.91	5.205	5.39	3.73321	2.80053
hsa-miR-23b-3p	MIMAT0000418	Endogenous1	miRNA	100	4.09	1.2	4.58	2.13	9.98	2.16	2.14	6.18	5.115	3	1.60015	3.75877
hsa-miR-181a-5p	MIMAT0000256	Endogenous1	miRNA	95	4.09	1.2	4.58	2.13	11.43	2.16	4.23	1.17	4.7475	3	1.60015	4.63383
hsa-miR-495-3p	MIMAT0002817	Endogenous1	miRNA	100	4.09	1.2	4.58	2.13	11.71	2.16	1.62	3.45	4.735	3	1.60015	4.71295
hsa-miR-422a	MIMAT0001339	Endogenous1	miRNA	80	4.09	1.2	4.58	2.13	14.32	2.16	1	1	4.62	3	1.60015	6.48975
hsa-miR-98-5p	MIMAT0000096	Endogenous1	miRNA	95	4.09	1.2	4.58	2.13	10.27	2.16	3.45	1	4.22	3	1.60015	4.15561
hsa-miR-1285-5p	MIMAT0022719	Endogenous1	miRNA	90	4.09	1.2	4.58	2.13	1	13.14	1.62	1	4.19	3	1.60015	5.97382
hsa-miR-222-3p	MIMAT0000279	Endogenous1	miRNA	100	4.09	1.2	4.58	2.13	3.61	2.16	1.62	8.91	4.075	3	1.60015	3.33105
hsa-miR-1255a	MIMAT0005906	Endogenous1	miRNA	95	4.09	1.2	4.58	2.13	5.35	2.16	7.61	1	4.03	3	1.60015	3.01312
hsa-miR-548ah-5p	MIMAT0018972	Endogenous1	miRNA	95	4.09	1.2	4.58	2.13	4.19	6.67	3.45	1	3.8275	3	1.60015	2.33441
hsa-miR-148a-3p	MIMAT0000243	Endogenous1	miRNA	100	4.09	13.16	4.58	2.13	8.24	2.16	1.88	2.99	3.8175	5.99	4.8958	2.98577
hsa-miR-378h	MIMAT0018984	Endogenous1	miRNA	100	4.09	11.96	4.58	2.13	5.06	2.16	4.75	2.99	3.74	5.69	4.31194	1.39301
hsa-miR-548q	MIMAT0011163	Endogenous1	miRNA	95	4.09	1.2	4.58	2.13	6.79	2.16	4.75	1.17	3.7175	3	1.60015	2.5444
hsa-miR-520h	MIMAT0002867	Endogenous1	miRNA	95	4.09	1.2	4.58	2.13	6.22	2.16	4.75	1.62	3.6875	3	1.60015	2.17181
hsa-miR-30e-5p	MIMAT0000692	Endogenous1	miRNA	95	4.09	1.2	4.58	2.13	7.08	2.16	4.49	1	3.6825	3	1.60015	2.69004
osa-miR414	MIMAT0001330	SpikeIn	miRNA	95	4.09	1.2	4.58	2.13	5.06	2.16	6.31	1	3.6325		1.60015	2.47016
hsa-let-7e-5p	MIMAT0000066	Endogenous1	miRNA	90	4.09	1.2	4.58	2.13	7.08	2.16	1	3.9	3.535	3	1.60015	2.64683
hsa-miR-99a-5p	MIMAT0000097	Endogenous1	miRNA	90	4.09	1.2	4.58	2.13	7.66	2.16	2.93	1	3.4375		1.60015	2.92464
hsa-miR-382-5p	MIMAT0000737	Endogenous1	miRNA	90	4.09	1.2	4.58	2.13	7.37	2.16	2.67	1	3.3	3	1.60015	2.80187
hsa-miR-337-3p	MIMAT0000754	Endogenous1	miRNA	95	4.09	1.2	4.58	2.13	1	2.16	2.14	7.55	3.2125	3	1.60015	2.94206
hsa-miR-4536-5p	MIMAT0019078	Endogenous1	miRNA	95	4.09	1.2	4.58	2.13	4.48	2.16	1.62	4.36	3.155	3	1.60015	1.47805
hsa-miR-20a-5p+hsa-miR-20b-5p	MIMAT0000075	Endogenous1	miRNA	90	4.09	1.2	4.58	2.13	1	2.16	5.53	3.9	3.1475	3	1.60015	1.98574
hsa-miR-549a	MIMAT0003333	Endogenous1	miRNA	95	4.09	1.2	4.58	2.13	1	2.16	2.93	6.18	3.0675	3	1.60015	2.22146
hsa-miR-196a-5p	MIMAT0000226	Endogenous1	miRNA	100	4.09	1.2	4.58	2.13	3.03	2.16	3.71	2.99	2.9725	3	1.60015	0.634475
hsa-miR-155-5p	MIMAT0000646	Endogenous1	miRNA	95	4.09	1.2	8.04	2.13	1	2.16	1.62	7.09	2.9675	3.865	3.0328	2.7889
hsa-miR-26a-5p	MIMAT0000082	Endogenous1	miRNA	90	4.09	1.2	4.58	2.13	1	2.16	1.36	6.18	2.675	3	1.60015	2.38643
hsa-miR-361-5p	MIMAT0000703	Endogenous1	miRNA	85	4.09	1.2	4.58	2.13	2.16	2.16	1	5.27	2.6475	3	1.60015	1.83185
hsa-miR-1255b-5p	MIMAT0005945	Endogenous1	miRNA	90	4.09	1.2	4.58	2.13	1.87	2.16	5.27	1	2.575	3	1.60015	1.86305
hsa-miR-19a-3p	MIMAT0000073	Endogenous1	miRNA	90	4.09	1.2	4.58	2.13	1.87	2.16	2.41	3.45	2.4725	3	1.60015	0.68801
hsa-miR-548d-3p	MIMAT0003323	Endogenous1	miRNA	90	4.09	1.2	4.58	2.13	2.16	2.16	1.1	4.36	2.445	3	1.60015	1.37097
hsa-miR-183-5p	MIMAT0000261	Endogenous1	miRNA	90	4.09	1.2	4.58	2.13	1	2.16	5.53	1	2.4225	3	1.60015	2.14262
hsa-miR-514b-5p	MIMAT0015087	Endogenous1	miRNA	90	4.09	1.2	4.58	2.13	3.32	2.16	3.19	1	2.4175	3	1.60015	1.0781
hsa-miR-130a-3p	MIMAT0000425	Endogenous1	miRNA	85	4.09	1.2	4.58	2.13	5.06	2.16	1	1	2.305	3	1.60015	1.91634
hsa-let-7c-5p	MIMAT0000064	Endogenous1	miRNA	95	4.09	5.96	4.58	2.13	3.9	2.16	2.14	1	2.3	4.19	1.5852	1.19655
hsa-miR-186-5p	MIMAT0000456	Endogenous1	miRNA	95	4.09	1.2	4.58	2.13	2.45	2.16	2.41	2.08	2.275	3	1.60015	0.182665
hsa-miR-548y	MIMAT0018354	Endogenous1	miRNA	95	4.09	1.2	4.58	2.13	2.74	2.16	3.19	1	2.2725	3	1.60015	0.947325
ath-miR159a	MIMAT0000177	SpikeIn	miRNA	90	4.09	3.56	4.58	2.13	1	2.16	4.49	1	2.1625	3.59	1.05871	1.6452
hsa-miR-548g-3p	MIMAT0005912	Endogenous1	miRNA	85	4.09	1.2	4.58	2.13	1	2.16	4.49	1	2.1625	3	1.60015	1.6452
hsa-miR-122-5p	MIMAT0000421	Endogenous1	miRNA	80	4.09	1.2	4.58	2.13	4.48	2.16	1	1	2.16	3	1.60015	1.64049
hsa-miR-30b-5p	MIMAT0000420	Endogenous1	miRNA	85	4.09	1.2	4.58	2.13	1.87	2.16	1	3.45	2.12	3	1.60015	1.01446
osa-miR442	MIMAT0001605	SpikeIn	miRNA	85	4.09	5.96	4.58	2.13	1	2.16	3.97	1	2.0325	4.19	1.5852	1.40265
hsa-miR-1827	MIMAT0006767	Endogenous1	miRNA	90	4.09	1.2	4.58	2.13	1	2.16	3.45	1	1.9025	3	1.60015	1.16763
hsa-miR-423-5p	MIMAT0004748	Endogenous1	miRNA	90	4.09	1.2	4.58	2.13	1	2.16	3.45	1	1.9025	3	1.60015	1.16763
hsa-miR-3202	MIMAT0015089	Endogenous1	miRNA	80	4.09	1.2	4.58	2.13	1	2.16	3.45	1	1.9025	3	1.60015	1.16763
hsa-miR-381-3p	MIMAT0000736	Endogenous1	miRNA	80	4.09	1.2	4.58	2.13	1	2.16	3.19	1	1.8375	3	1.60015	1.05453
hsa-miR-553	MIMAT0003216	Endogenous1	miRNA	85	4.09	1.2	4.58	2.13	1	2.16	2.93	1	1.7725	3	1.60015	0.945776
hsa-miR-613	MIMAT0003281	Endogenous1	miRNA	80	4.09	1.2	4.58	2.13	1	2.16	2.93	1	1.7725	3	1.60015	0.945776
hsa-miR-1915-3p	MIMAT0007892	Endogenous1	miRNA	80	4.09	1.2	4.58	2.13	1	2.16	2.93	1	1.7725	3	1.60015	0.945776
hsa-miR-34a-5p	MIMAT0000255	Endogenous1	miRNA	85	4.09	1.2	4.58	2.13	2.16	2.16	1.62	1	1.735	3	1.60015	0.552178
hsa-miR-873-3p	MIMAT0022717	Endogenous1	miRNA	80	4.09	1.2	4.58	5.19	1	2.16	2.41	1	1.6425	3.765	1.76821	0.748883
hsa-miR-548n	MIMAT0005916	Endogenous1	miRNA	85	4.09	1.2	4.58	2.13	1	2.16	2.41	1	1.6425	3	1.60015	0.748883
hsa-miR-1973	MIMAT0009448	Endogenous1	miRNA	80	4.09	1.2	4.58	2.13	1	2.16	2.41	1	1.6425	3	1.60015	0.748883
hsa-miR-212-3p	MIMAT0000269	Endogenous1	miRNA	90	4.09	2.36	8.04	2.13	1	2.16	2.14	1	1.575	4.155	2.73375	0.664003
hsa-miR-1234-3p	MIMAT0005589	Endogenous1	miRNA	90	4.09	1.2	4.58	2.13	1	2.16	2.14	1	1.575	3	1.60015	0.664003
hsa-miR-185-5p	MIMAT0000455	Endogenous1	miRNA	85	4.09	1.2	4.58	2.13	1	2.16	2.14	1	1.575	3	1.60015	0.664003
hsa-miR-548j-3p	MIMAT0026737	Endogenous1	miRNA	85	4.09	1.2	4.58	2.13	1	2.16	2.14	1	1.575	3	1.60015	0.664003
hsa-miR-411-5p	MIMAT0003329	Endogenous1	miRNA	80	4.09	1.2	4.58	2.13	1	2.16	2.14	1	1.575	3	1.60015	0.664003
hsa-miR-579-5p	MIMAT0026616	Endogenous1	miRNA	80	4.09	1.2	4.58	2.13	1	2.16	2.14	1	1.575	3	1.60015	0.664003
hsa-miR-574-5p	MIMAT0004795	Endogenous1	miRNA	95	4.09	1.2	4.58	2.13	1.87	2.16	1.1	1	1.5325	3	1.60015	0.571044
hsa-miR-26b-5p	MIMAT0000083	Endogenous1	miRNA	90	4.09	1.2	4.58	2.13	1	2.16	1.88	1	1.51	3	1.60015	0.599889
hsa-miR-513c-3p	MIMAT0022728	Endogenous1	miRNA	85	4.09	1.2	4.58	2.13	1	2.16	1.88	1	1.51	3	1.60015	0.599889
hsa-miR-1268a	MIMAT0005922	Endogenous1	miRNA	80	4.09	1.2	4.58	2.13	1	2.16	1.88	1	1.51	3	1.60015	0.599889
hsa-miR-30d-5p	MIMAT0000245	Endogenous1	miRNA	80	4.09	1.2	4.58	2.13	1	2.16	1.88	1	1.51	3	1.60015	0.599889
hsa-miR-450a-5p	MIMAT0001545	Endogenous1	miRNA	85	4.09	1.2	4.58	2.13	1.87	2.16	1	1	1.5075	3	1.60015	0.59785
hsa-miR-337-5p	MIMAT0004695	Endogenous1	miRNA	90	4.09	1.2	4.58	2.13	1.87	2.16	1	1	1.5075	3	1.60015	0.59785
hsa-miR-608	MIMAT0003276	Endogenous1	miRNA	85	4.09	1.2	4.58	2.13	1	2.16	1.62	1	1.445	3	1.60015	0.559136
hsa-miR-125a-5p	MIMAT0000443	Endogenous1	miRNA	80	4.09	1.2	4.58	2.13	1	2.16	1	1.62	1.445	3	1.60015	0.559136
hsa-miR-301a-3p	MIMAT0000688	Endogenous1	miRNA	85	4.09	13.16	4.58	2.13	1.58	2.16	1	1	1.435	5.99	4.8958	0.555308
hsa-miR-193a-5p+hsa-miR-193b-5p	MIMAT0004614	Endogenous1	miRNA	80	4.09	1.2	4.58	2.13	1.58	2.16	1	1	1.435	3	1.60015	0.555308
hsa-miR-331-3p	MIMAT0000760	Endogenous1	miRNA	80	4.09	1.2	4.58	2.13	1.58	2.16	1	1	1.435	3	1.60015	0.555308
hsa-miR-3136-5p	MIMAT0015003	Endogenous1	miRNA	85	4.09	1.2	4.58	2.13	1	2.16	1.36	1	1.38	3	1.60015	0.546992
hsa-miR-193a-3p	MIMAT0000459	Endogenous1	miRNA	85	4.09	1.2	4.58	2.13	1	2.16	1.36	1	1.38	3	1.60015	0.546992
hsa-miR-214-3p	MIMAT0000271	Endogenous1	miRNA	85	4.09	1.2	4.58	2.13	1	2.16	1.36	1	1.38	3	1.60015	0.546992
hsa-miR-378i	MIMAT0019074	Endogenous1	miRNA	80	4.09	1.2	4.58	2.13	1	2.16	1.36	1	1.38	3	1.60015	0.546992
hsa-miR-556-5p	MIMAT0003220	Endogenous1	miRNA	80	4.09	1.2	4.58	2.13	1	2.16	1.36	1	1.38	3	1.60015	0.546992
hsa-miR-888-5p	MIMAT0004916	Endogenous1	miRNA	80	4.09	1.2	4.58	2.13	1	2.16	1.36	1	1.38	3	1.60015	0.546992
hsa-miR-6721-5p	MIMAT0025852	Endogenous1	miRNA	80	9.96	16.76	44.67	26.5	1	2.16	1	1.17	1.3325	24.4725	15.0792	0.557457
hsa-miR-4443	MIMAT0018961	Endogenous1	miRNA	80	26.32	1.2	4.58	3.05	1	2.16	1	1.17	1.3325	8.7875	11.7697	0.557457
hsa-miR-128-1-5p	MIMAT0026477	Endogenous1	miRNA	80	4.09	1.2	4.58	2.13	1	2.16	1.1	1	1.315	3	1.60015	0.565302
hsa-miR-424-5p	MIMAT0001341	Endogenous1	miRNA	80	4.09	1.2	4.58	2.13	1	2.16	1.1	1	1.315	3	1.60015	0.565302
hsa-miR-509-5p	MIMAT0004779	Endogenous1	miRNA	80	4.09	1.2	4.58	2.13	1	2.16	1.1	1	1.315	3	1.60015	0.565302
hsa-miR-302d-3p	MIMAT0000718	Endogenous1	miRNA	80	4.09	1.2	4.58	2.13	1	2.16	1	1	1.29	3	1.60015	0.58
hsa-miR-188-5p	MIMAT0000457	Endogenous1	miRNA	80	4.09	7.16	35.51	2.13	1	2.16	1	1	1.29	12.2225	15.6624	0.58
hsa-miR-106a-5p+hsa-miR-17-5p	MIMAT0000103	Endogenous1	miRNA	75	4.09	9.56	4.58	7.32	1	2.16	1	1	1.29	6.3875	2.54819	0.58
hsa-miR-640	MIMAT0003310	Endogenous1	miRNA	85	4.09	8.36	4.58	2.13	1	2.16	1	1	1.29	4.79	2.60478	0.58
hsa-miR-503-5p	MIMAT0002874	Endogenous1	miRNA	80	4.09	8.36	4.58	2.13	1	2.16	1	1	1.29	4.79	2.60478	0.58
hsa-miR-28-5p	MIMAT0000085	Endogenous1	miRNA	85	4.09	4.76	4.58	2.13	1	2.16	1	1	1.29	3.89	1.20701	0.58
hsa-miR-1289	MIMAT0005879	Endogenous1	miRNA	75	4.09	3.56	4.58	2.13	1	2.16	1	1	1.29	3.59	1.05871	0.58
hsa-miR-520c-3p	MIMAT0002846	Endogenous1	miRNA	85	5.87	1.2	4.58	2.13	1	2.16	1	1	1.29	3.445	2.15547	0.58
hsa-miR-561-5p	MIMAT0022706	Endogenous1	miRNA	85	4.09	2.36	4.58	2.13	1	2.16	1	1	1.29	3.29	1.22673	0.58
hsa-miR-149-5p	MIMAT0000450	Endogenous1	miRNA	80	4.09	2.36	4.58	2.13	1	2.16	1	1	1.29	3.29	1.22673	0.58
hsa-miR-1261	MIMAT0005913	Endogenous1	miRNA	75	4.09	2.36	4.58	2.13	1	2.16	1	1	1.29	3.29	1.22673	0.58
hsa-miR-2682-5p	MIMAT0013517	Endogenous1	miRNA	75	4.09	2.36	4.58	2.13	1	2.16	1	1	1.29	3.29	1.22673	0.58
hsa-miR-1307-5p	MIMAT0022727	Endogenous1	miRNA	75	4.09	1.2	4.58	3.05	1	2.16	1	1	1.29	3.23	1.49615	0.58
hsa-miR-363-3p	MIMAT0000707	Endogenous1	miRNA	75	4.09	1.2	4.58	3.05	1	2.16	1	1	1.29	3.23	1.49615	0.58
hsa-miR-448	MIMAT0001532	Endogenous1	miRNA	80	4.09	1.2	4.58	2.13	1	2.16	1	1	1.29	3	1.60015	0.58
hsa-miR-548e-5p	MIMAT0026736	Endogenous1	miRNA	85	4.09	1.2	4.58	2.13	1	2.16	1	1	1.29	3	1.60015	0.58
hsa-miR-148b-3p	MIMAT0000759	Endogenous1	miRNA	80	4.09	1.2	4.58	2.13	1	2.16	1	1	1.29	3	1.60015	0.58
hsa-miR-421	MIMAT0003339	Endogenous1	miRNA	80	4.09	1.2	4.58	2.13	1	2.16	1	1	1.29	3	1.60015	0.58
hsa-miR-5196-5p	MIMAT0021128	Endogenous1	miRNA	80	4.09	1.2	4.58	2.13	1	2.16	1	1	1.29	3	1.60015	0.58
hsa-miR-376a-2-5p	MIMAT0022928	Endogenous1	miRNA	80	4.09	1.2	4.58	2.13	1	2.16	1	1	1.29	3	1.60015	0.58
hsa-miR-3144-5p	MIMAT0015014	Endogenous1	miRNA	80	4.09	1.2	4.58	2.13	1	2.16	1	1	1.29	3	1.60015	0.58
hsa-miR-656-3p	MIMAT0003332	Endogenous1	miRNA	80	4.09	1.2	4.58	2.13	1	2.16	1	1	1.29	3	1.60015	0.58
hsa-let-7f-5p	MIMAT0000067	Endogenous1	miRNA	80	4.09	1.2	4.58	2.13	1	2.16	1	1	1.29	3	1.60015	0.58
hsa-miR-206	MIMAT0000462	Endogenous1	miRNA	80	4.09	1.2	4.58	2.13	1	2.16	1	1	1.29	3	1.60015	0.58
hsa-miR-1279	MIMAT0005937	Endogenous1	miRNA	80	4.09	1.2	4.58	2.13	1	2.16	1	1	1.29	3	1.60015	0.58
hsa-miR-29c-3p	MIMAT0000681	Endogenous1	miRNA	80	4.09	1.2	4.58	2.13	1	2.16	1	1	1.29	3	1.60015	0.58
hsa-miR-506-5p	MIMAT0022701	Endogenous1	miRNA	80	4.09	1.2	4.58	2.13	1	2.16	1	1	1.29	3	1.60015	0.58
hsa-miR-509-3p	MIMAT0002881	Endogenous1	miRNA	80	4.09	1.2	4.58	2.13	1	2.16	1	1	1.29	3	1.60015	0.58
hsa-miR-551b-3p	MIMAT0003233	Endogenous1	miRNA	80	4.09	1.2	4.58	2.13	1	2.16	1	1	1.29	3	1.60015	0.58
hsa-miR-433-5p	MIMAT0026554	Endogenous1	miRNA	80	4.09	1.2	4.58	2.13	1	2.16	1	1	1.29	3	1.60015	0.58
hsa-miR-1185-2-3p	MIMAT0022713	Endogenous1	miRNA	80	4.09	1.2	4.58	2.13	1	2.16	1	1	1.29	3	1.60015	0.58
hsa-miR-1206	MIMAT0005870	Endogenous1	miRNA	80	4.09	1.2	4.58	2.13	1	2.16	1	1	1.29	3	1.60015	0.58
hsa-miR-520f-3p	MIMAT0002830	Endogenous1	miRNA	80	4.09	1.2	4.58	2.13	1	2.16	1	1	1.29	3	1.60015	0.58
hsa-miR-6724-5p	MIMAT0025856	Endogenous1	miRNA	80	4.09	1.2	4.58	2.13	1	2.16	1	1	1.29	3	1.60015	0.58
hsa-miR-1-3p	MIMAT0000416	Endogenous1	miRNA	75	4.09	1.2	4.58	2.13	1	2.16	1	1	1.29	3	1.60015	0.58
hsa-miR-1-5p	MIMAT0031892	Endogenous1	miRNA	75	4.09	1.2	4.58	2.13	1	2.16	1	1	1.29	3	1.60015	0.58
hsa-miR-101-3p	MIMAT0000099	Endogenous1	miRNA	75	4.09	1.2	4.58	2.13	1	2.16	1	1	1.29	3	1.60015	0.58
hsa-miR-103a-3p	MIMAT0000101	Endogenous1	miRNA	75	4.09	1.2	4.58	2.13	1	2.16	1	1	1.29	3	1.60015	0.58
hsa-miR-105-5p	MIMAT0000102	Endogenous1	miRNA	75	4.09	1.2	4.58	2.13	1	2.16	1	1	1.29	3	1.60015	0.58
hsa-miR-107	MIMAT0000104	Endogenous1	miRNA	75	4.09	1.2	4.58	2.13	1	2.16	1	1	1.29	3	1.60015	0.58
hsa-miR-10a-5p	MIMAT0000253	Endogenous1	miRNA	75	4.09	1.2	4.58	2.13	1	2.16	1	1	1.29	3	1.60015	0.58
hsa-miR-10b-5p	MIMAT0000254	Endogenous1	miRNA	75	4.09	1.2	4.58	2.13	1	2.16	1	1	1.29	3	1.60015	0.58
hsa-miR-1178-3p	MIMAT0005823	Endogenous1	miRNA	75	4.09	1.2	4.58	2.13	1	2.16	1	1	1.29	3	1.60015	0.58
hsa-miR-1180-3p	MIMAT0005825	Endogenous1	miRNA	75	4.09	1.2	4.58	2.13	1	2.16	1	1	1.29	3	1.60015	0.58
hsa-miR-1183	MIMAT0005828	Endogenous1	miRNA	75	4.09	1.2	4.58	2.13	1	2.16	1	1	1.29	3	1.60015	0.58
hsa-miR-1185-1-3p	MIMAT0022838	Endogenous1	miRNA	75	4.09	1.2	4.58	2.13	1	2.16	1	1	1.29	3	1.60015	0.58
hsa-miR-1185-5p	MIMAT0005798	Endogenous1	miRNA	75	4.09	1.2	4.58	2.13	1	2.16	1	1	1.29	3	1.60015	0.58
hsa-miR-1193	MIMAT0015049	Endogenous1	miRNA	75	4.09	1.2	4.58	2.13	1	2.16	1	1	1.29	3	1.60015	0.58
hsa-miR-1197	MIMAT0005955	Endogenous1	miRNA	75	4.09	1.2	4.58	2.13	1	2.16	1	1	1.29	3	1.60015	0.58
hsa-miR-1200	MIMAT0005863	Endogenous1	miRNA	75	4.09	1.2	4.58	2.13	1	2.16	1	1	1.29	3	1.60015	0.58
hsa-miR-1202	MIMAT0005865	Endogenous1	miRNA	75	4.09	1.2	4.58	2.13	1	2.16	1	1	1.29	3	1.60015	0.58
hsa-miR-1203	MIMAT0005866	Endogenous1	miRNA	75	4.09	1.2	4.58	2.13	1	2.16	1	1	1.29	3	1.60015	0.58
hsa-miR-1204	MIMAT0005868	Endogenous1	miRNA	75	4.09	1.2	4.58	2.13	1	2.16	1	1	1.29	3	1.60015	0.58
hsa-miR-1205	MIMAT0005869	Endogenous1	miRNA	75	4.09	1.2	4.58	2.13	1	2.16	1	1	1.29	3	1.60015	0.58
hsa-miR-1224-3p	MIMAT0005459	Endogenous1	miRNA	75	4.09	1.2	4.58	2.13	1	2.16	1	1	1.29	3	1.60015	0.58
hsa-miR-1224-5p	MIMAT0005458	Endogenous1	miRNA	75	4.09	1.2	4.58	2.13	1	2.16	1	1	1.29	3	1.60015	0.58
hsa-miR-1226-3p	MIMAT0005577	Endogenous1	miRNA	75	4.09	1.2	4.58	2.13	1	2.16	1	1	1.29	3	1.60015	0.58
hsa-miR-1228-3p	MIMAT0005583	Endogenous1	miRNA	75	4.09	1.2	4.58	2.13	1	2.16	1	1	1.29	3	1.60015	0.58
hsa-miR-1233-3p	MIMAT0005588	Endogenous1	miRNA	75	4.09	1.2	4.58	2.13	1	2.16	1	1	1.29	3	1.60015	0.58
hsa-miR-1236-3p	MIMAT0005591	Endogenous1	miRNA	75	4.09	1.2	4.58	2.13	1	2.16	1	1	1.29	3	1.60015	0.58
hsa-miR-124-3p	MIMAT0000422	Endogenous1	miRNA	75	4.09	1.2	4.58	2.13	1	2.16	1	1	1.29	3	1.60015	0.58
hsa-miR-1244	MIMAT0005896	Endogenous1	miRNA	75	4.09	1.2	4.58	2.13	1	2.16	1	1	1.29	3	1.60015	0.58
hsa-miR-1245a	MIMAT0005897	Endogenous1	miRNA	75	4.09	1.2	4.58	2.13	1	2.16	1	1	1.29	3	1.60015	0.58
hsa-miR-1245b-3p	MIMAT0019951	Endogenous1	miRNA	75	4.09	1.2	4.58	2.13	1	2.16	1	1	1.29	3	1.60015	0.58
hsa-miR-1245b-5p	MIMAT0019950	Endogenous1	miRNA	75	4.09	1.2	4.58	2.13	1	2.16	1	1	1.29	3	1.60015	0.58
hsa-miR-1246	MIMAT0005898	Endogenous1	miRNA	75	4.09	1.2	4.58	2.13	1	2.16	1	1	1.29	3	1.60015	0.58
hsa-miR-1247-5p	MIMAT0005899	Endogenous1	miRNA	75	4.09	1.2	4.58	2.13	1	2.16	1	1	1.29	3	1.60015	0.58
hsa-miR-1248	MIMAT0005900	Endogenous1	miRNA	75	4.09	1.2	4.58	2.13	1	2.16	1	1	1.29	3	1.60015	0.58
hsa-miR-1249-3p	MIMAT0005901	Endogenous1	miRNA	75	4.09	1.2	4.58	2.13	1	2.16	1	1	1.29	3	1.60015	0.58
hsa-miR-1249-5p	MIMAT0032029	Endogenous1	miRNA	75	4.09	1.2	4.58	2.13	1	2.16	1	1	1.29	3	1.60015	0.58
hsa-miR-1250-5p	MIMAT0005902	Endogenous1	miRNA	75	4.09	1.2	4.58	2.13	1	2.16	1	1	1.29	3	1.60015	0.58
hsa-miR-1252-5p	MIMAT0005944	Endogenous1	miRNA	75	4.09	1.2	4.58	2.13	1	2.16	1	1	1.29	3	1.60015	0.58
hsa-miR-1254	MIMAT0005905	Endogenous1	miRNA	75	4.09	1.2	4.58	2.13	1	2.16	1	1	1.29	3	1.60015	0.58
hsa-miR-1258	MIMAT0005909	Endogenous1	miRNA	75	4.09	1.2	4.58	2.13	1	2.16	1	1	1.29	3	1.60015	0.58
hsa-miR-125a-3p	MIMAT0004602	Endogenous1	miRNA	75	4.09	1.2	4.58	2.13	1	2.16	1	1	1.29	3	1.60015	0.58
hsa-miR-1260b	MIMAT0015041	Endogenous1	miRNA	75	4.09	1.2	4.58	2.13	1	2.16	1	1	1.29	3	1.60015	0.58
hsa-miR-1262	MIMAT0005914	Endogenous1	miRNA	75	4.09	1.2	4.58	2.13	1	2.16	1	1	1.29	3	1.60015	0.58
hsa-miR-1264	MIMAT0005791	Endogenous1	miRNA	75	4.09	1.2	4.58	2.13	1	2.16	1	1	1.29	3	1.60015	0.58
hsa-miR-1266-5p	MIMAT0005920	Endogenous1	miRNA	75	4.09	1.2	4.58	2.13	1	2.16	1	1	1.29	3	1.60015	0.58
hsa-miR-1268b	MIMAT0018925	Endogenous1	miRNA	75	4.09	1.2	4.58	2.13	1	2.16	1	1	1.29	3	1.60015	0.58
hsa-miR-1269a	MIMAT0005923	Endogenous1	miRNA	75	4.09	1.2	4.58	2.13	1	2.16	1	1	1.29	3	1.60015	0.58
hsa-miR-1269b	MIMAT0019059	Endogenous1	miRNA	75	4.09	1.2	4.58	2.13	1	2.16	1	1	1.29	3	1.60015	0.58
hsa-miR-127-5p	MIMAT0004604	Endogenous1	miRNA	75	4.09	1.2	4.58	2.13	1	2.16	1	1	1.29	3	1.60015	0.58
hsa-miR-1270	MIMAT0005924	Endogenous1	miRNA	75	4.09	1.2	4.58	2.13	1	2.16	1	1	1.29	3	1.60015	0.58
hsa-miR-1271-3p	MIMAT0022712	Endogenous1	miRNA	75	4.09	1.2	4.58	2.13	1	2.16	1	1	1.29	3	1.60015	0.58
hsa-miR-1271-5p	MIMAT0005796	Endogenous1	miRNA	75	4.09	1.2	4.58	2.13	1	2.16	1	1	1.29	3	1.60015	0.58
hsa-miR-1272	MIMAT0005925	Endogenous1	miRNA	75	4.09	1.2	4.58	2.13	1	2.16	1	1	1.29	3	1.60015	0.58
hsa-miR-1273c	MIMAT0015017	Endogenous1	miRNA	75	4.09	1.2	4.58	2.13	1	2.16	1	1	1.29	3	1.60015	0.58
hsa-miR-1275	MIMAT0005929	Endogenous1	miRNA	75	4.09	1.2	4.58	2.13	1	2.16	1	1	1.29	3	1.60015	0.58
hsa-miR-1276	MIMAT0005930	Endogenous1	miRNA	75	4.09	1.2	4.58	2.13	1	2.16	1	1	1.29	3	1.60015	0.58
hsa-miR-1277-3p	MIMAT0005933	Endogenous1	miRNA	75	4.09	1.2	4.58	2.13	1	2.16	1	1	1.29	3	1.60015	0.58
hsa-miR-1278	MIMAT0005936	Endogenous1	miRNA	75	4.09	1.2	4.58	2.13	1	2.16	1	1	1.29	3	1.60015	0.58
hsa-miR-128-2-5p	MIMAT0031095	Endogenous1	miRNA	75	4.09	1.2	4.58	2.13	1	2.16	1	1	1.29	3	1.60015	0.58
hsa-miR-128-3p	MIMAT0000424	Endogenous1	miRNA	75	4.09	1.2	4.58	2.13	1	2.16	1	1	1.29	3	1.60015	0.58
hsa-miR-1281	MIMAT0005939	Endogenous1	miRNA	75	4.09	1.2	4.58	2.13	1	2.16	1	1	1.29	3	1.60015	0.58
hsa-miR-1283	MIMAT0005799	Endogenous1	miRNA	75	4.09	1.2	4.58	2.13	1	2.16	1	1	1.29	3	1.60015	0.58
hsa-miR-1285-3p	MIMAT0005876	Endogenous1	miRNA	75	4.09	1.2	4.58	2.13	1	2.16	1	1	1.29	3	1.60015	0.58
hsa-miR-1286	MIMAT0005877	Endogenous1	miRNA	75	4.09	1.2	4.58	2.13	1	2.16	1	1	1.29	3	1.60015	0.58
hsa-miR-1287-3p	MIMAT0026738	Endogenous1	miRNA	75	4.09	1.2	4.58	2.13	1	2.16	1	1	1.29	3	1.60015	0.58
hsa-miR-1287-5p	MIMAT0005878	Endogenous1	miRNA	75	4.09	1.2	4.58	2.13	1	2.16	1	1	1.29	3	1.60015	0.58
hsa-miR-1288-3p	MIMAT0005942	Endogenous1	miRNA	75	4.09	1.2	4.58	2.13	1	2.16	1	1	1.29	3	1.60015	0.58
hsa-miR-129-2-3p	MIMAT0004605	Endogenous1	miRNA	75	4.09	1.2	4.58	2.13	1	2.16	1	1	1.29	3	1.60015	0.58
hsa-miR-1291	MIMAT0005881	Endogenous1	miRNA	75	4.09	1.2	4.58	2.13	1	2.16	1	1	1.29	3	1.60015	0.58
hsa-miR-1293	MIMAT0005883	Endogenous1	miRNA	75	4.09	1.2	4.58	2.13	1	2.16	1	1	1.29	3	1.60015	0.58
hsa-miR-1295a	MIMAT0005885	Endogenous1	miRNA	75	4.09	1.2	4.58	2.13	1	2.16	1	1	1.29	3	1.60015	0.58
hsa-miR-1296-3p	MIMAT0026637	Endogenous1	miRNA	75	4.09	1.2	4.58	2.13	1	2.16	1	1	1.29	3	1.60015	0.58
hsa-miR-1296-5p	MIMAT0005794	Endogenous1	miRNA	75	4.09	1.2	4.58	2.13	1	2.16	1	1	1.29	3	1.60015	0.58
hsa-miR-1297	MIMAT0005886	Endogenous1	miRNA	75	4.09	1.2	4.58	2.13	1	2.16	1	1	1.29	3	1.60015	0.58
hsa-miR-1298-5p	MIMAT0005800	Endogenous1	miRNA	75	4.09	1.2	4.58	2.13	1	2.16	1	1	1.29	3	1.60015	0.58
hsa-miR-1299	MIMAT0005887	Endogenous1	miRNA	75	4.09	1.2	4.58	2.13	1	2.16	1	1	1.29	3	1.60015	0.58
hsa-miR-1301-3p	MIMAT0005797	Endogenous1	miRNA	75	4.09	1.2	4.58	2.13	1	2.16	1	1	1.29	3	1.60015	0.58
hsa-miR-1302	MIMAT0005890	Endogenous1	miRNA	75	4.09	1.2	4.58	2.13	1	2.16	1	1	1.29	3	1.60015	0.58
hsa-miR-1303	MIMAT0005891	Endogenous1	miRNA	75	4.09	1.2	4.58	2.13	1	2.16	1	1	1.29	3	1.60015	0.58
hsa-miR-1304-3p	MIMAT0022720	Endogenous1	miRNA	75	4.09	1.2	4.58	2.13	1	2.16	1	1	1.29	3	1.60015	0.58
hsa-miR-1304-5p	MIMAT0005892	Endogenous1	miRNA	75	4.09	1.2	4.58	2.13	1	2.16	1	1	1.29	3	1.60015	0.58
hsa-miR-1305	MIMAT0005893	Endogenous1	miRNA	75	4.09	1.2	4.58	2.13	1	2.16	1	1	1.29	3	1.60015	0.58
hsa-miR-1306-3p	MIMAT0005950	Endogenous1	miRNA	75	4.09	1.2	4.58	2.13	1	2.16	1	1	1.29	3	1.60015	0.58
hsa-miR-1306-5p	MIMAT0022726	Endogenous1	miRNA	75	4.09	1.2	4.58	2.13	1	2.16	1	1	1.29	3	1.60015	0.58
hsa-miR-1307-3p	MIMAT0005951	Endogenous1	miRNA	75	4.09	1.2	4.58	2.13	1	2.16	1	1	1.29	3	1.60015	0.58
hsa-miR-130b-3p	MIMAT0000691	Endogenous1	miRNA	75	4.09	1.2	4.58	2.13	1	2.16	1	1	1.29	3	1.60015	0.58
hsa-miR-132-3p	MIMAT0000426	Endogenous1	miRNA	75	4.09	1.2	4.58	2.13	1	2.16	1	1	1.29	3	1.60015	0.58
hsa-miR-1322	MIMAT0005953	Endogenous1	miRNA	75	4.09	1.2	4.58	2.13	1	2.16	1	1	1.29	3	1.60015	0.58
hsa-miR-1323	MIMAT0005795	Endogenous1	miRNA	75	4.09	1.2	4.58	2.13	1	2.16	1	1	1.29	3	1.60015	0.58
hsa-miR-133a-3p	MIMAT0000427	Endogenous1	miRNA	75	4.09	1.2	4.58	2.13	1	2.16	1	1	1.29	3	1.60015	0.58
hsa-miR-133a-5p	MIMAT0026478	Endogenous1	miRNA	75	4.09	1.2	4.58	2.13	1	2.16	1	1	1.29	3	1.60015	0.58
hsa-miR-133b	MIMAT0000770	Endogenous1	miRNA	75	4.09	1.2	4.58	2.13	1	2.16	1	1	1.29	3	1.60015	0.58
hsa-miR-134-3p	MIMAT0026481	Endogenous1	miRNA	75	4.09	1.2	4.58	2.13	1	2.16	1	1	1.29	3	1.60015	0.58
hsa-miR-134-5p+hsa-miR-6728-5p	MIMAT0000447	Endogenous1	miRNA	75	4.09	1.2	4.58	2.13	1	2.16	1	1	1.29	3	1.60015	0.58
hsa-miR-135a-5p	MIMAT0000428	Endogenous1	miRNA	75	4.09	1.2	4.58	2.13	1	2.16	1	1	1.29	3	1.60015	0.58
hsa-miR-135b-5p	MIMAT0000758	Endogenous1	miRNA	75	4.09	1.2	4.58	2.13	1	2.16	1	1	1.29	3	1.60015	0.58
hsa-miR-137	MIMAT0000429	Endogenous1	miRNA	75	4.09	1.2	4.58	2.13	1	2.16	1	1	1.29	3	1.60015	0.58
hsa-miR-138-5p	MIMAT0000430	Endogenous1	miRNA	75	4.09	1.2	4.58	2.13	1	2.16	1	1	1.29	3	1.60015	0.58
hsa-miR-139-3p	MIMAT0004552	Endogenous1	miRNA	75	4.09	1.2	4.58	2.13	1	2.16	1	1	1.29	3	1.60015	0.58
hsa-miR-139-5p	MIMAT0000250	Endogenous1	miRNA	75	4.09	1.2	4.58	2.13	1	2.16	1	1	1.29	3	1.60015	0.58
hsa-miR-140-3p	MIMAT0004597	Endogenous1	miRNA	75	4.09	1.2	4.58	2.13	1	2.16	1	1	1.29	3	1.60015	0.58
hsa-miR-141-3p	MIMAT0000432	Endogenous1	miRNA	75	4.09	1.2	4.58	2.13	1	2.16	1	1	1.29	3	1.60015	0.58
hsa-miR-142-5p	MIMAT0000433	Endogenous1	miRNA	75	4.09	1.2	4.58	2.13	1	2.16	1	1	1.29	3	1.60015	0.58
hsa-miR-143-3p	MIMAT0000435	Endogenous1	miRNA	75	4.09	1.2	4.58	2.13	1	2.16	1	1	1.29	3	1.60015	0.58
hsa-miR-1469	MIMAT0007347	Endogenous1	miRNA	75	4.09	1.2	4.58	2.13	1	2.16	1	1	1.29	3	1.60015	0.58
hsa-miR-146a-5p	MIMAT0000449	Endogenous1	miRNA	75	4.09	1.2	4.58	2.13	1	2.16	1	1	1.29	3	1.60015	0.58
hsa-miR-146b-3p	MIMAT0004766	Endogenous1	miRNA	75	4.09	1.2	4.58	2.13	1	2.16	1	1	1.29	3	1.60015	0.58
hsa-miR-146b-5p	MIMAT0002809	Endogenous1	miRNA	75	4.09	1.2	4.58	2.13	1	2.16	1	1	1.29	3	1.60015	0.58
hsa-miR-147a	MIMAT0000251	Endogenous1	miRNA	75	4.09	1.2	4.58	2.13	1	2.16	1	1	1.29	3	1.60015	0.58
hsa-miR-147b	MIMAT0004928	Endogenous1	miRNA	75	4.09	1.2	4.58	2.13	1	2.16	1	1	1.29	3	1.60015	0.58
hsa-miR-151a-3p	MIMAT0000757	Endogenous1	miRNA	75	4.09	1.2	4.58	2.13	1	2.16	1	1	1.29	3	1.60015	0.58
hsa-miR-151a-5p	MIMAT0004697	Endogenous1	miRNA	75	4.09	1.2	4.58	2.13	1	2.16	1	1	1.29	3	1.60015	0.58
hsa-miR-151b	MIMAT0010214	Endogenous1	miRNA	75	4.09	1.2	4.58	2.13	1	2.16	1	1	1.29	3	1.60015	0.58
hsa-miR-152-3p	MIMAT0000438	Endogenous1	miRNA	75	4.09	1.2	4.58	2.13	1	2.16	1	1	1.29	3	1.60015	0.58
hsa-miR-152-5p	MIMAT0026479	Endogenous1	miRNA	75	4.09	1.2	4.58	2.13	1	2.16	1	1	1.29	3	1.60015	0.58
hsa-miR-153-3p	MIMAT0000439	Endogenous1	miRNA	75	4.09	1.2	4.58	2.13	1	2.16	1	1	1.29	3	1.60015	0.58
hsa-miR-1537-3p	MIMAT0007399	Endogenous1	miRNA	75	4.09	1.2	4.58	2.13	1	2.16	1	1	1.29	3	1.60015	0.58
hsa-miR-154-5p	MIMAT0000452	Endogenous1	miRNA	75	4.09	1.2	4.58	2.13	1	2.16	1	1	1.29	3	1.60015	0.58
hsa-miR-181a-2-3p	MIMAT0004558	Endogenous1	miRNA	75	4.09	1.2	4.58	2.13	1	2.16	1	1	1.29	3	1.60015	0.58
hsa-miR-181a-3p	MIMAT0000270	Endogenous1	miRNA	75	4.09	1.2	4.58	2.13	1	2.16	1	1	1.29	3	1.60015	0.58
hsa-miR-181b-2-3p	MIMAT0031893	Endogenous1	miRNA	75	4.09	1.2	4.58	2.13	1	2.16	1	1	1.29	3	1.60015	0.58
hsa-miR-181b-5p+hsa-miR-181d-5p	MIMAT0000257	Endogenous1	miRNA	75	4.09	1.2	4.58	2.13	1	2.16	1	1	1.29	3	1.60015	0.58
hsa-miR-181c-5p	MIMAT0000258	Endogenous1	miRNA	75	4.09	1.2	4.58	2.13	1	2.16	1	1	1.29	3	1.60015	0.58
hsa-miR-181d-3p	MIMAT0026608	Endogenous1	miRNA	75	4.09	1.2	4.58	2.13	1	2.16	1	1	1.29	3	1.60015	0.58
hsa-miR-182-3p	MIMAT0000260	Endogenous1	miRNA	75	4.09	1.2	4.58	2.13	1	2.16	1	1	1.29	3	1.60015	0.58
hsa-miR-182-5p	MIMAT0000259	Endogenous1	miRNA	75	4.09	1.2	4.58	2.13	1	2.16	1	1	1.29	3	1.60015	0.58
hsa-miR-184	MIMAT0000454	Endogenous1	miRNA	75	4.09	1.2	4.58	2.13	1	2.16	1	1	1.29	3	1.60015	0.58
hsa-miR-187-3p	MIMAT0000262	Endogenous1	miRNA	75	4.09	1.2	4.58	2.13	1	2.16	1	1	1.29	3	1.60015	0.58
hsa-miR-188-3p	MIMAT0004613	Endogenous1	miRNA	75	4.09	1.2	4.58	2.13	1	2.16	1	1	1.29	3	1.60015	0.58
hsa-miR-18a-5p	MIMAT0000072	Endogenous1	miRNA	75	4.09	1.2	4.58	2.13	1	2.16	1	1	1.29	3	1.60015	0.58
hsa-miR-18b-5p	MIMAT0001412	Endogenous1	miRNA	75	4.09	1.2	4.58	2.13	1	2.16	1	1	1.29	3	1.60015	0.58
hsa-miR-1908-3p	MIMAT0026916	Endogenous1	miRNA	75	4.09	1.2	4.58	2.13	1	2.16	1	1	1.29	3	1.60015	0.58
hsa-miR-1908-5p	MIMAT0007881	Endogenous1	miRNA	75	4.09	1.2	4.58	2.13	1	2.16	1	1	1.29	3	1.60015	0.58
hsa-miR-1909-3p	MIMAT0007883	Endogenous1	miRNA	75	4.09	1.2	4.58	2.13	1	2.16	1	1	1.29	3	1.60015	0.58
hsa-miR-190a-3p	MIMAT0026482	Endogenous1	miRNA	75	4.09	1.2	4.58	2.13	1	2.16	1	1	1.29	3	1.60015	0.58
hsa-miR-190a-5p	MIMAT0000458	Endogenous1	miRNA	75	4.09	1.2	4.58	2.13	1	2.16	1	1	1.29	3	1.60015	0.58
hsa-miR-190b	MIMAT0004929	Endogenous1	miRNA	75	4.09	1.2	4.58	2.13	1	2.16	1	1	1.29	3	1.60015	0.58
hsa-miR-1910-3p	MIMAT0026917	Endogenous1	miRNA	75	4.09	1.2	4.58	2.13	1	2.16	1	1	1.29	3	1.60015	0.58
hsa-miR-1910-5p	MIMAT0007884	Endogenous1	miRNA	75	4.09	1.2	4.58	2.13	1	2.16	1	1	1.29	3	1.60015	0.58
hsa-miR-192-5p	MIMAT0000222	Endogenous1	miRNA	75	4.09	1.2	4.58	2.13	1	2.16	1	1	1.29	3	1.60015	0.58
hsa-miR-193b-3p	MIMAT0002819	Endogenous1	miRNA	75	4.09	1.2	4.58	2.13	1	2.16	1	1	1.29	3	1.60015	0.58
hsa-miR-194-5p	MIMAT0000460	Endogenous1	miRNA	75	4.09	1.2	4.58	2.13	1	2.16	1	1	1.29	3	1.60015	0.58
hsa-miR-195-5p	MIMAT0000461	Endogenous1	miRNA	75	4.09	1.2	4.58	2.13	1	2.16	1	1	1.29	3	1.60015	0.58
hsa-miR-196a-3p	MIMAT0004562	Endogenous1	miRNA	75	4.09	1.2	4.58	2.13	1	2.16	1	1	1.29	3	1.60015	0.58
hsa-miR-196b-5p	MIMAT0001080	Endogenous1	miRNA	75	4.09	1.2	4.58	2.13	1	2.16	1	1	1.29	3	1.60015	0.58
hsa-miR-197-3p	MIMAT0000227	Endogenous1	miRNA	75	4.09	1.2	4.58	2.13	1	2.16	1	1	1.29	3	1.60015	0.58
hsa-miR-197-5p	MIMAT0022691	Endogenous1	miRNA	75	4.09	1.2	4.58	2.13	1	2.16	1	1	1.29	3	1.60015	0.58
hsa-miR-1972	MIMAT0009447	Endogenous1	miRNA	75	4.09	1.2	4.58	2.13	1	2.16	1	1	1.29	3	1.60015	0.58
hsa-miR-1976	MIMAT0009451	Endogenous1	miRNA	75	4.09	1.2	4.58	2.13	1	2.16	1	1	1.29	3	1.60015	0.58
hsa-miR-198	MIMAT0000228	Endogenous1	miRNA	75	4.09	1.2	4.58	2.13	1	2.16	1	1	1.29	3	1.60015	0.58
hsa-miR-199b-5p	MIMAT0000263	Endogenous1	miRNA	75	4.09	1.2	4.58	2.13	1	2.16	1	1	1.29	3	1.60015	0.58
hsa-miR-200a-3p	MIMAT0000682	Endogenous1	miRNA	75	4.09	1.2	4.58	2.13	1	2.16	1	1	1.29	3	1.60015	0.58
hsa-miR-200b-3p	MIMAT0000318	Endogenous1	miRNA	75	4.09	1.2	4.58	2.13	1	2.16	1	1	1.29	3	1.60015	0.58
hsa-miR-200c-3p	MIMAT0000617	Endogenous1	miRNA	75	4.09	1.2	4.58	2.13	1	2.16	1	1	1.29	3	1.60015	0.58
hsa-miR-202-3p	MIMAT0002811	Endogenous1	miRNA	75	4.09	1.2	4.58	2.13	1	2.16	1	1	1.29	3	1.60015	0.58
hsa-miR-203a-3p	MIMAT0000264	Endogenous1	miRNA	75	4.09	1.2	4.58	2.13	1	2.16	1	1	1.29	3	1.60015	0.58
hsa-miR-203a-5p	MIMAT0031890	Endogenous1	miRNA	75	4.09	1.2	4.58	2.13	1	2.16	1	1	1.29	3	1.60015	0.58
hsa-miR-204-5p	MIMAT0000265	Endogenous1	miRNA	75	4.09	1.2	4.58	2.13	1	2.16	1	1	1.29	3	1.60015	0.58
hsa-miR-205-5p	MIMAT0000266	Endogenous1	miRNA	75	4.09	1.2	4.58	2.13	1	2.16	1	1	1.29	3	1.60015	0.58
hsa-miR-2053	MIMAT0009978	Endogenous1	miRNA	75	4.09	1.2	4.58	2.13	1	2.16	1	1	1.29	3	1.60015	0.58
hsa-miR-208a-3p	MIMAT0000241	Endogenous1	miRNA	75	4.09	1.2	4.58	2.13	1	2.16	1	1	1.29	3	1.60015	0.58
hsa-miR-208b-3p	MIMAT0004960	Endogenous1	miRNA	75	4.09	1.2	4.58	2.13	1	2.16	1	1	1.29	3	1.60015	0.58
hsa-miR-208b-5p	MIMAT0026722	Endogenous1	miRNA	75	4.09	1.2	4.58	2.13	1	2.16	1	1	1.29	3	1.60015	0.58
hsa-miR-210-3p	MIMAT0000267	Endogenous1	miRNA	75	4.09	1.2	4.58	2.13	1	2.16	1	1	1.29	3	1.60015	0.58
hsa-miR-210-5p	MIMAT0026475	Endogenous1	miRNA	75	4.09	1.2	4.58	2.13	1	2.16	1	1	1.29	3	1.60015	0.58
hsa-miR-211-3p	MIMAT0022694	Endogenous1	miRNA	75	4.09	1.2	4.58	2.13	1	2.16	1	1	1.29	3	1.60015	0.58
hsa-miR-211-5p	MIMAT0000268	Endogenous1	miRNA	75	4.09	1.2	4.58	2.13	1	2.16	1	1	1.29	3	1.60015	0.58
hsa-miR-2110	MIMAT0010133	Endogenous1	miRNA	75	4.09	1.2	4.58	2.13	1	2.16	1	1	1.29	3	1.60015	0.58
hsa-miR-2113	MIMAT0009206	Endogenous1	miRNA	75	4.09	1.2	4.58	2.13	1	2.16	1	1	1.29	3	1.60015	0.58
hsa-miR-2116-5p	MIMAT0011160	Endogenous1	miRNA	75	4.09	1.2	4.58	2.13	1	2.16	1	1	1.29	3	1.60015	0.58
hsa-miR-2117	MIMAT0011162	Endogenous1	miRNA	75	4.09	1.2	4.58	2.13	1	2.16	1	1	1.29	3	1.60015	0.58
hsa-miR-215-5p	MIMAT0000272	Endogenous1	miRNA	75	4.09	1.2	4.58	2.13	1	2.16	1	1	1.29	3	1.60015	0.58
hsa-miR-216a-5p	MIMAT0000273	Endogenous1	miRNA	75	4.09	1.2	4.58	2.13	1	2.16	1	1	1.29	3	1.60015	0.58
hsa-miR-217	MIMAT0000274	Endogenous1	miRNA	75	4.09	1.2	4.58	2.13	1	2.16	1	1	1.29	3	1.60015	0.58
hsa-miR-218-5p	MIMAT0000275	Endogenous1	miRNA	75	4.09	1.2	4.58	2.13	1	2.16	1	1	1.29	3	1.60015	0.58
hsa-miR-219a-1-3p	MIMAT0004567	Endogenous1	miRNA	75	4.09	1.2	4.58	2.13	1	2.16	1	1	1.29	3	1.60015	0.58
hsa-miR-219a-2-3p	MIMAT0004675	Endogenous1	miRNA	75	4.09	1.2	4.58	2.13	1	2.16	1	1	1.29	3	1.60015	0.58
hsa-miR-219a-5p	MIMAT0000276	Endogenous1	miRNA	75	4.09	1.2	4.58	2.13	1	2.16	1	1	1.29	3	1.60015	0.58
hsa-miR-219b-3p	MIMAT0019748	Endogenous1	miRNA	75	4.09	1.2	4.58	2.13	1	2.16	1	1	1.29	3	1.60015	0.58
hsa-miR-221-5p	MIMAT0004568	Endogenous1	miRNA	75	4.09	1.2	4.58	2.13	1	2.16	1	1	1.29	3	1.60015	0.58
hsa-miR-224-5p	MIMAT0000281	Endogenous1	miRNA	75	4.09	1.2	4.58	2.13	1	2.16	1	1	1.29	3	1.60015	0.58
hsa-miR-2278	MIMAT0011778	Endogenous1	miRNA	75	4.09	1.2	4.58	2.13	1	2.16	1	1	1.29	3	1.60015	0.58
hsa-miR-23c	MIMAT0018000	Endogenous1	miRNA	75	4.09	1.2	4.58	2.13	1	2.16	1	1	1.29	3	1.60015	0.58
hsa-miR-25-5p	MIMAT0004498	Endogenous1	miRNA	75	4.09	1.2	4.58	2.13	1	2.16	1	1	1.29	3	1.60015	0.58
hsa-miR-27a-3p	MIMAT0000084	Endogenous1	miRNA	75	4.09	1.2	4.58	2.13	1	2.16	1	1	1.29	3	1.60015	0.58
hsa-miR-28-3p	MIMAT0004502	Endogenous1	miRNA	75	4.09	1.2	4.58	2.13	1	2.16	1	1	1.29	3	1.60015	0.58
hsa-miR-296-3p	MIMAT0004679	Endogenous1	miRNA	75	4.09	1.2	4.58	2.13	1	2.16	1	1	1.29	3	1.60015	0.58
hsa-miR-296-5p	MIMAT0000690	Endogenous1	miRNA	75	4.09	1.2	4.58	2.13	1	2.16	1	1	1.29	3	1.60015	0.58
hsa-miR-297	MIMAT0004450	Endogenous1	miRNA	75	4.09	1.2	4.58	2.13	1	2.16	1	1	1.29	3	1.60015	0.58
hsa-miR-298	MIMAT0004901	Endogenous1	miRNA	75	4.09	1.2	4.58	2.13	1	2.16	1	1	1.29	3	1.60015	0.58
hsa-miR-299-3p	MIMAT0000687	Endogenous1	miRNA	75	4.09	1.2	4.58	2.13	1	2.16	1	1	1.29	3	1.60015	0.58
hsa-miR-299-5p	MIMAT0002890	Endogenous1	miRNA	75	4.09	1.2	4.58	2.13	1	2.16	1	1	1.29	3	1.60015	0.58
hsa-miR-300	MIMAT0004903	Endogenous1	miRNA	75	4.09	1.2	4.58	2.13	1	2.16	1	1	1.29	3	1.60015	0.58
hsa-miR-301a-5p	MIMAT0022696	Endogenous1	miRNA	75	4.09	1.2	4.58	2.13	1	2.16	1	1	1.29	3	1.60015	0.58
hsa-miR-301b-3p	MIMAT0004958	Endogenous1	miRNA	75	4.09	1.2	4.58	2.13	1	2.16	1	1	1.29	3	1.60015	0.58
hsa-miR-301b-5p	MIMAT0032026	Endogenous1	miRNA	75	4.09	1.2	4.58	2.13	1	2.16	1	1	1.29	3	1.60015	0.58
hsa-miR-302a-3p	MIMAT0000684	Endogenous1	miRNA	75	4.09	1.2	4.58	2.13	1	2.16	1	1	1.29	3	1.60015	0.58
hsa-miR-302a-5p	MIMAT0000683	Endogenous1	miRNA	75	4.09	1.2	4.58	2.13	1	2.16	1	1	1.29	3	1.60015	0.58
hsa-miR-302b-3p	MIMAT0000715	Endogenous1	miRNA	75	4.09	1.2	4.58	2.13	1	2.16	1	1	1.29	3	1.60015	0.58
hsa-miR-302c-3p	MIMAT0000717	Endogenous1	miRNA	75	4.09	1.2	4.58	2.13	1	2.16	1	1	1.29	3	1.60015	0.58
hsa-miR-302e	MIMAT0005931	Endogenous1	miRNA	75	4.09	1.2	4.58	2.13	1	2.16	1	1	1.29	3	1.60015	0.58
hsa-miR-302f	MIMAT0005932	Endogenous1	miRNA	75	4.09	1.2	4.58	2.13	1	2.16	1	1	1.29	3	1.60015	0.58
hsa-miR-3065-3p	MIMAT0015378	Endogenous1	miRNA	75	4.09	1.2	4.58	2.13	1	2.16	1	1	1.29	3	1.60015	0.58
hsa-miR-3065-5p	MIMAT0015066	Endogenous1	miRNA	75	4.09	1.2	4.58	2.13	1	2.16	1	1	1.29	3	1.60015	0.58
hsa-miR-3074-3p	MIMAT0015027	Endogenous1	miRNA	75	4.09	1.2	4.58	2.13	1	2.16	1	1	1.29	3	1.60015	0.58
hsa-miR-30a-3p	MIMAT0000088	Endogenous1	miRNA	75	4.09	1.2	4.58	2.13	1	2.16	1	1	1.29	3	1.60015	0.58
hsa-miR-30a-5p	MIMAT0000087	Endogenous1	miRNA	75	4.09	1.2	4.58	2.13	1	2.16	1	1	1.29	3	1.60015	0.58
hsa-miR-30e-3p	MIMAT0000693	Endogenous1	miRNA	75	4.09	1.2	4.58	2.13	1	2.16	1	1	1.29	3	1.60015	0.58
hsa-miR-31-5p	MIMAT0000089	Endogenous1	miRNA	75	4.09	1.2	4.58	2.13	1	2.16	1	1	1.29	3	1.60015	0.58
hsa-miR-3127-5p	MIMAT0014990	Endogenous1	miRNA	75	4.09	1.2	4.58	2.13	1	2.16	1	1	1.29	3	1.60015	0.58
hsa-miR-3130-3p	MIMAT0014994	Endogenous1	miRNA	75	4.09	1.2	4.58	2.13	1	2.16	1	1	1.29	3	1.60015	0.58
hsa-miR-3131	MIMAT0014996	Endogenous1	miRNA	75	4.09	1.2	4.58	2.13	1	2.16	1	1	1.29	3	1.60015	0.58
hsa-miR-3140-3p	MIMAT0015008	Endogenous1	miRNA	75	4.09	1.2	4.58	2.13	1	2.16	1	1	1.29	3	1.60015	0.58
hsa-miR-3140-5p	MIMAT0019204	Endogenous1	miRNA	75	4.09	1.2	4.58	2.13	1	2.16	1	1	1.29	3	1.60015	0.58
hsa-miR-3147	MIMAT0015019	Endogenous1	miRNA	75	4.09	1.2	4.58	2.13	1	2.16	1	1	1.29	3	1.60015	0.58
hsa-miR-3150b-3p	MIMAT0018194	Endogenous1	miRNA	75	4.09	1.2	4.58	2.13	1	2.16	1	1	1.29	3	1.60015	0.58
hsa-miR-3151-5p	MIMAT0015024	Endogenous1	miRNA	75	4.09	1.2	4.58	2.13	1	2.16	1	1	1.29	3	1.60015	0.58
hsa-miR-3158-3p	MIMAT0015032	Endogenous1	miRNA	75	4.09	1.2	4.58	2.13	1	2.16	1	1	1.29	3	1.60015	0.58
hsa-miR-3161	MIMAT0015035	Endogenous1	miRNA	75	4.09	1.2	4.58	2.13	1	2.16	1	1	1.29	3	1.60015	0.58
hsa-miR-3164	MIMAT0015038	Endogenous1	miRNA	75	4.09	1.2	4.58	2.13	1	2.16	1	1	1.29	3	1.60015	0.58
hsa-miR-3168	MIMAT0015043	Endogenous1	miRNA	75	4.09	1.2	4.58	2.13	1	2.16	1	1	1.29	3	1.60015	0.58
hsa-miR-3179	MIMAT0015056	Endogenous1	miRNA	75	4.09	1.2	4.58	2.13	1	2.16	1	1	1.29	3	1.60015	0.58
hsa-miR-3180	MIMAT0018178	Endogenous1	miRNA	75	4.09	1.2	4.58	2.13	1	2.16	1	1	1.29	3	1.60015	0.58
hsa-miR-3180-3p	MIMAT0015058	Endogenous1	miRNA	75	4.09	1.2	4.58	2.13	1	2.16	1	1	1.29	3	1.60015	0.58
hsa-miR-3180-5p	MIMAT0015057	Endogenous1	miRNA	75	4.09	1.2	4.58	2.13	1	2.16	1	1	1.29	3	1.60015	0.58
hsa-miR-3182	MIMAT0015062	Endogenous1	miRNA	75	4.09	1.2	4.58	2.13	1	2.16	1	1	1.29	3	1.60015	0.58
hsa-miR-3185	MIMAT0015065	Endogenous1	miRNA	75	4.09	1.2	4.58	2.13	1	2.16	1	1	1.29	3	1.60015	0.58
hsa-miR-3190-3p	MIMAT0022839	Endogenous1	miRNA	75	4.09	1.2	4.58	2.13	1	2.16	1	1	1.29	3	1.60015	0.58
hsa-miR-3192-5p	MIMAT0015076	Endogenous1	miRNA	75	4.09	1.2	4.58	2.13	1	2.16	1	1	1.29	3	1.60015	0.58
hsa-miR-3195	MIMAT0015079	Endogenous1	miRNA	75	4.09	1.2	4.58	2.13	1	2.16	1	1	1.29	3	1.60015	0.58
hsa-miR-3196	MIMAT0015080	Endogenous1	miRNA	75	4.09	1.2	4.58	2.13	1	2.16	1	1	1.29	3	1.60015	0.58
hsa-miR-32-5p	MIMAT0000090	Endogenous1	miRNA	75	4.09	1.2	4.58	2.13	1	2.16	1	1	1.29	3	1.60015	0.58
hsa-miR-320a	MIMAT0000510	Endogenous1	miRNA	75	4.09	1.2	4.58	2.13	1	2.16	1	1	1.29	3	1.60015	0.58
hsa-miR-320b	MIMAT0005792	Endogenous1	miRNA	75	4.09	1.2	4.58	2.13	1	2.16	1	1	1.29	3	1.60015	0.58
hsa-miR-320c	MIMAT0005793	Endogenous1	miRNA	75	4.09	1.2	4.58	2.13	1	2.16	1	1	1.29	3	1.60015	0.58
hsa-miR-320d	MIMAT0006764	Endogenous1	miRNA	75	4.09	1.2	4.58	2.13	1	2.16	1	1	1.29	3	1.60015	0.58
hsa-miR-323a-3p	MIMAT0000755	Endogenous1	miRNA	75	4.09	1.2	4.58	2.13	1	2.16	1	1	1.29	3	1.60015	0.58
hsa-miR-323a-5p	MIMAT0004696	Endogenous1	miRNA	75	4.09	1.2	4.58	2.13	1	2.16	1	1	1.29	3	1.60015	0.58
hsa-miR-323b-3p	MIMAT0015050	Endogenous1	miRNA	75	4.09	1.2	4.58	2.13	1	2.16	1	1	1.29	3	1.60015	0.58
hsa-miR-323b-5p	MIMAT0001630	Endogenous1	miRNA	75	4.09	1.2	4.58	2.13	1	2.16	1	1	1.29	3	1.60015	0.58
hsa-miR-324-3p	MIMAT0000762	Endogenous1	miRNA	75	4.09	1.2	4.58	2.13	1	2.16	1	1	1.29	3	1.60015	0.58
hsa-miR-324-5p	MIMAT0000761	Endogenous1	miRNA	75	4.09	1.2	4.58	2.13	1	2.16	1	1	1.29	3	1.60015	0.58
hsa-miR-325	MIMAT0000771	Endogenous1	miRNA	75	4.09	1.2	4.58	2.13	1	2.16	1	1	1.29	3	1.60015	0.58
hsa-miR-326	MIMAT0000756	Endogenous1	miRNA	75	4.09	1.2	4.58	2.13	1	2.16	1	1	1.29	3	1.60015	0.58
hsa-miR-328-3p	MIMAT0000752	Endogenous1	miRNA	75	4.09	1.2	4.58	2.13	1	2.16	1	1	1.29	3	1.60015	0.58
hsa-miR-328-5p	MIMAT0026486	Endogenous1	miRNA	75	4.09	1.2	4.58	2.13	1	2.16	1	1	1.29	3	1.60015	0.58
hsa-miR-329-3p	MIMAT0001629	Endogenous1	miRNA	75	4.09	1.2	4.58	2.13	1	2.16	1	1	1.29	3	1.60015	0.58
hsa-miR-329-5p	MIMAT0026555	Endogenous1	miRNA	75	4.09	1.2	4.58	2.13	1	2.16	1	1	1.29	3	1.60015	0.58
hsa-miR-330-3p	MIMAT0000751	Endogenous1	miRNA	75	4.09	1.2	4.58	2.13	1	2.16	1	1	1.29	3	1.60015	0.58
hsa-miR-330-5p	MIMAT0004693	Endogenous1	miRNA	75	4.09	1.2	4.58	2.13	1	2.16	1	1	1.29	3	1.60015	0.58
hsa-miR-331-5p	MIMAT0004700	Endogenous1	miRNA	75	4.09	1.2	4.58	2.13	1	2.16	1	1	1.29	3	1.60015	0.58
hsa-miR-335-5p	MIMAT0000765	Endogenous1	miRNA	75	4.09	1.2	4.58	2.13	1	2.16	1	1	1.29	3	1.60015	0.58
hsa-miR-338-5p	MIMAT0004701	Endogenous1	miRNA	75	4.09	1.2	4.58	2.13	1	2.16	1	1	1.29	3	1.60015	0.58
hsa-miR-339-3p	MIMAT0004702	Endogenous1	miRNA	75	4.09	1.2	4.58	2.13	1	2.16	1	1	1.29	3	1.60015	0.58
hsa-miR-339-5p	MIMAT0000764	Endogenous1	miRNA	75	4.09	1.2	4.58	2.13	1	2.16	1	1	1.29	3	1.60015	0.58
hsa-miR-33a-5p	MIMAT0000091	Endogenous1	miRNA	75	4.09	1.2	4.58	2.13	1	2.16	1	1	1.29	3	1.60015	0.58
hsa-miR-33b-5p	MIMAT0003301	Endogenous1	miRNA	75	4.09	1.2	4.58	2.13	1	2.16	1	1	1.29	3	1.60015	0.58
hsa-miR-340-5p	MIMAT0004692	Endogenous1	miRNA	75	4.09	1.2	4.58	2.13	1	2.16	1	1	1.29	3	1.60015	0.58
hsa-miR-342-3p	MIMAT0000753	Endogenous1	miRNA	75	4.09	1.2	4.58	2.13	1	2.16	1	1	1.29	3	1.60015	0.58
hsa-miR-342-5p	MIMAT0004694	Endogenous1	miRNA	75	4.09	1.2	4.58	2.13	1	2.16	1	1	1.29	3	1.60015	0.58
hsa-miR-345-3p	MIMAT0022698	Endogenous1	miRNA	75	4.09	1.2	4.58	2.13	1	2.16	1	1	1.29	3	1.60015	0.58
hsa-miR-345-5p	MIMAT0000772	Endogenous1	miRNA	75	4.09	1.2	4.58	2.13	1	2.16	1	1	1.29	3	1.60015	0.58
hsa-miR-346	MIMAT0000773	Endogenous1	miRNA	75	4.09	1.2	4.58	2.13	1	2.16	1	1	1.29	3	1.60015	0.58
hsa-miR-34b-3p	MIMAT0004676	Endogenous1	miRNA	75	4.09	1.2	4.58	2.13	1	2.16	1	1	1.29	3	1.60015	0.58
hsa-miR-34c-3p	MIMAT0004677	Endogenous1	miRNA	75	4.09	1.2	4.58	2.13	1	2.16	1	1	1.29	3	1.60015	0.58
hsa-miR-34c-5p	MIMAT0000686	Endogenous1	miRNA	75	4.09	1.2	4.58	2.13	1	2.16	1	1	1.29	3	1.60015	0.58
hsa-miR-3605-3p	MIMAT0017982	Endogenous1	miRNA	75	4.09	1.2	4.58	2.13	1	2.16	1	1	1.29	3	1.60015	0.58
hsa-miR-3605-5p	MIMAT0017981	Endogenous1	miRNA	75	4.09	1.2	4.58	2.13	1	2.16	1	1	1.29	3	1.60015	0.58
hsa-miR-361-3p	MIMAT0004682	Endogenous1	miRNA	75	4.09	1.2	4.58	2.13	1	2.16	1	1	1.29	3	1.60015	0.58
hsa-miR-3613-3p	MIMAT0017991	Endogenous1	miRNA	75	4.09	1.2	4.58	2.13	1	2.16	1	1	1.29	3	1.60015	0.58
hsa-miR-3613-5p	MIMAT0017990	Endogenous1	miRNA	75	4.09	1.2	4.58	2.13	1	2.16	1	1	1.29	3	1.60015	0.58
hsa-miR-3614-3p	MIMAT0017993	Endogenous1	miRNA	75	4.09	1.2	4.58	2.13	1	2.16	1	1	1.29	3	1.60015	0.58
hsa-miR-3614-5p	MIMAT0017992	Endogenous1	miRNA	75	4.09	1.2	4.58	2.13	1	2.16	1	1	1.29	3	1.60015	0.58
hsa-miR-3615	MIMAT0017994	Endogenous1	miRNA	75	4.09	1.2	4.58	2.13	1	2.16	1	1	1.29	3	1.60015	0.58
hsa-miR-362-3p	MIMAT0004683	Endogenous1	miRNA	75	4.09	1.2	4.58	2.13	1	2.16	1	1	1.29	3	1.60015	0.58
hsa-miR-362-5p	MIMAT0000705	Endogenous1	miRNA	75	4.09	1.2	4.58	2.13	1	2.16	1	1	1.29	3	1.60015	0.58
hsa-miR-363-5p	MIMAT0003385	Endogenous1	miRNA	75	4.09	1.2	4.58	2.13	1	2.16	1	1	1.29	3	1.60015	0.58
hsa-miR-365b-5p	MIMAT0022833	Endogenous1	miRNA	75	4.09	1.2	4.58	2.13	1	2.16	1	1	1.29	3	1.60015	0.58
hsa-miR-367-3p	MIMAT0000719	Endogenous1	miRNA	75	4.09	1.2	4.58	2.13	1	2.16	1	1	1.29	3	1.60015	0.58
hsa-miR-369-3p	MIMAT0000721	Endogenous1	miRNA	75	4.09	1.2	4.58	2.13	1	2.16	1	1	1.29	3	1.60015	0.58
hsa-miR-369-5p	MIMAT0001621	Endogenous1	miRNA	75	4.09	1.2	4.58	2.13	1	2.16	1	1	1.29	3	1.60015	0.58
hsa-miR-3690	MIMAT0018119	Endogenous1	miRNA	75	4.09	1.2	4.58	2.13	1	2.16	1	1	1.29	3	1.60015	0.58
hsa-miR-370-3p	MIMAT0000722	Endogenous1	miRNA	75	4.09	1.2	4.58	2.13	1	2.16	1	1	1.29	3	1.60015	0.58
hsa-miR-370-5p	MIMAT0026483	Endogenous1	miRNA	75	4.09	1.2	4.58	2.13	1	2.16	1	1	1.29	3	1.60015	0.58
hsa-miR-371a-5p	MIMAT0004687	Endogenous1	miRNA	75	4.09	1.2	4.58	2.13	1	2.16	1	1	1.29	3	1.60015	0.58
hsa-miR-371b-5p	MIMAT0019892	Endogenous1	miRNA	75	4.09	1.2	4.58	2.13	1	2.16	1	1	1.29	3	1.60015	0.58
hsa-miR-372-3p	MIMAT0000724	Endogenous1	miRNA	75	4.09	1.2	4.58	2.13	1	2.16	1	1	1.29	3	1.60015	0.58
hsa-miR-373-3p	MIMAT0000726	Endogenous1	miRNA	75	4.09	1.2	4.58	2.13	1	2.16	1	1	1.29	3	1.60015	0.58
hsa-miR-374a-3p	MIMAT0004688	Endogenous1	miRNA	75	4.09	1.2	4.58	2.13	1	2.16	1	1	1.29	3	1.60015	0.58
hsa-miR-374b-5p	MIMAT0004955	Endogenous1	miRNA	75	4.09	1.2	4.58	2.13	1	2.16	1	1	1.29	3	1.60015	0.58
hsa-miR-374c-5p	MIMAT0018443	Endogenous1	miRNA	75	4.09	1.2	4.58	2.13	1	2.16	1	1	1.29	3	1.60015	0.58
hsa-miR-375	MIMAT0000728	Endogenous1	miRNA	75	4.09	1.2	4.58	2.13	1	2.16	1	1	1.29	3	1.60015	0.58
hsa-miR-376b-3p	MIMAT0002172	Endogenous1	miRNA	75	4.09	1.2	4.58	2.13	1	2.16	1	1	1.29	3	1.60015	0.58
hsa-miR-376c-5p	MIMAT0022861	Endogenous1	miRNA	75	4.09	1.2	4.58	2.13	1	2.16	1	1	1.29	3	1.60015	0.58
hsa-miR-378b	MIMAT0014999	Endogenous1	miRNA	75	4.09	1.2	4.58	2.13	1	2.16	1	1	1.29	3	1.60015	0.58
hsa-miR-378c	MIMAT0016847	Endogenous1	miRNA	75	4.09	1.2	4.58	2.13	1	2.16	1	1	1.29	3	1.60015	0.58
hsa-miR-378d	MIMAT0018926	Endogenous1	miRNA	75	4.09	1.2	4.58	2.13	1	2.16	1	1	1.29	3	1.60015	0.58
hsa-miR-378e	MIMAT0018927	Endogenous1	miRNA	75	4.09	1.2	4.58	2.13	1	2.16	1	1	1.29	3	1.60015	0.58
hsa-miR-378f	MIMAT0018932	Endogenous1	miRNA	75	4.09	1.2	4.58	2.13	1	2.16	1	1	1.29	3	1.60015	0.58
hsa-miR-378g	MIMAT0018937	Endogenous1	miRNA	75	4.09	1.2	4.58	2.13	1	2.16	1	1	1.29	3	1.60015	0.58
hsa-miR-380-3p	MIMAT0000735	Endogenous1	miRNA	75	4.09	1.2	4.58	2.13	1	2.16	1	1	1.29	3	1.60015	0.58
hsa-miR-381-5p	MIMAT0022862	Endogenous1	miRNA	75	4.09	1.2	4.58	2.13	1	2.16	1	1	1.29	3	1.60015	0.58
hsa-miR-382-3p	MIMAT0022697	Endogenous1	miRNA	75	4.09	1.2	4.58	2.13	1	2.16	1	1	1.29	3	1.60015	0.58
hsa-miR-383-5p	MIMAT0000738	Endogenous1	miRNA	75	4.09	1.2	4.58	2.13	1	2.16	1	1	1.29	3	1.60015	0.58
hsa-miR-384	MIMAT0001075	Endogenous1	miRNA	75	4.09	1.2	4.58	2.13	1	2.16	1	1	1.29	3	1.60015	0.58
hsa-miR-3916	MIMAT0018190	Endogenous1	miRNA	75	4.09	1.2	4.58	2.13	1	2.16	1	1	1.29	3	1.60015	0.58
hsa-miR-3918	MIMAT0018192	Endogenous1	miRNA	75	4.09	1.2	4.58	2.13	1	2.16	1	1	1.29	3	1.60015	0.58
hsa-miR-3928-3p	MIMAT0018205	Endogenous1	miRNA	75	4.09	1.2	4.58	2.13	1	2.16	1	1	1.29	3	1.60015	0.58
hsa-miR-3934-5p	MIMAT0018349	Endogenous1	miRNA	75	4.09	1.2	4.58	2.13	1	2.16	1	1	1.29	3	1.60015	0.58
hsa-miR-409-3p	MIMAT0001639	Endogenous1	miRNA	75	4.09	1.2	4.58	2.13	1	2.16	1	1	1.29	3	1.60015	0.58
hsa-miR-409-5p	MIMAT0001638	Endogenous1	miRNA	75	4.09	1.2	4.58	2.13	1	2.16	1	1	1.29	3	1.60015	0.58
hsa-miR-410-3p	MIMAT0002171	Endogenous1	miRNA	75	4.09	1.2	4.58	2.13	1	2.16	1	1	1.29	3	1.60015	0.58
hsa-miR-412-3p	MIMAT0002170	Endogenous1	miRNA	75	4.09	1.2	4.58	2.13	1	2.16	1	1	1.29	3	1.60015	0.58
hsa-miR-423-3p	MIMAT0001340	Endogenous1	miRNA	75	4.09	1.2	4.58	2.13	1	2.16	1	1	1.29	3	1.60015	0.58
hsa-miR-425-5p	MIMAT0003393	Endogenous1	miRNA	75	4.09	1.2	4.58	2.13	1	2.16	1	1	1.29	3	1.60015	0.58
hsa-miR-4284	MIMAT0016915	Endogenous1	miRNA	75	4.09	1.2	4.58	2.13	1	2.16	1	1	1.29	3	1.60015	0.58
hsa-miR-429	MIMAT0001536	Endogenous1	miRNA	75	4.09	1.2	4.58	2.13	1	2.16	1	1	1.29	3	1.60015	0.58
hsa-miR-431-5p	MIMAT0001625	Endogenous1	miRNA	75	4.09	1.2	4.58	2.13	1	2.16	1	1	1.29	3	1.60015	0.58
hsa-miR-432-5p	MIMAT0002814	Endogenous1	miRNA	75	4.09	1.2	4.58	2.13	1	2.16	1	1	1.29	3	1.60015	0.58
hsa-miR-433-3p	MIMAT0001627	Endogenous1	miRNA	75	4.09	1.2	4.58	2.13	1	2.16	1	1	1.29	3	1.60015	0.58
hsa-miR-4421	MIMAT0018934	Endogenous1	miRNA	75	4.09	1.2	4.58	2.13	1	2.16	1	1	1.29	3	1.60015	0.58
hsa-miR-4425	MIMAT0018940	Endogenous1	miRNA	75	4.09	1.2	4.58	2.13	1	2.16	1	1	1.29	3	1.60015	0.58
hsa-miR-4431	MIMAT0018947	Endogenous1	miRNA	75	4.09	1.2	4.58	2.13	1	2.16	1	1	1.29	3	1.60015	0.58
hsa-miR-4435	MIMAT0018951	Endogenous1	miRNA	75	4.09	1.2	4.58	2.13	1	2.16	1	1	1.29	3	1.60015	0.58
hsa-miR-4448	MIMAT0018967	Endogenous1	miRNA	75	4.09	1.2	4.58	2.13	1	2.16	1	1	1.29	3	1.60015	0.58
hsa-miR-4451	MIMAT0018973	Endogenous1	miRNA	75	4.09	1.2	4.58	2.13	1	2.16	1	1	1.29	3	1.60015	0.58
hsa-miR-4455	MIMAT0018977	Endogenous1	miRNA	75	4.09	1.2	4.58	2.13	1	2.16	1	1	1.29	3	1.60015	0.58
hsa-miR-4458	MIMAT0018980	Endogenous1	miRNA	75	4.09	1.2	4.58	2.13	1	2.16	1	1	1.29	3	1.60015	0.58
hsa-miR-4461	MIMAT0018983	Endogenous1	miRNA	75	4.09	1.2	4.58	2.13	1	2.16	1	1	1.29	3	1.60015	0.58
hsa-miR-4485-3p	MIMAT0019019	Endogenous1	miRNA	75	4.09	1.2	4.58	2.13	1	2.16	1	1	1.29	3	1.60015	0.58
hsa-miR-4488	MIMAT0019022	Endogenous1	miRNA	75	4.09	1.2	4.58	2.13	1	2.16	1	1	1.29	3	1.60015	0.58
hsa-miR-449a	MIMAT0001541	Endogenous1	miRNA	75	4.09	1.2	4.58	2.13	1	2.16	1	1	1.29	3	1.60015	0.58
hsa-miR-449b-5p	MIMAT0003327	Endogenous1	miRNA	75	4.09	1.2	4.58	2.13	1	2.16	1	1	1.29	3	1.60015	0.58
hsa-miR-449c-5p	MIMAT0010251	Endogenous1	miRNA	75	4.09	1.2	4.58	2.13	1	2.16	1	1	1.29	3	1.60015	0.58
hsa-miR-450a-1-3p	MIMAT0022700	Endogenous1	miRNA	75	4.09	1.2	4.58	2.13	1	2.16	1	1	1.29	3	1.60015	0.58
hsa-miR-450a-2-3p	MIMAT0031074	Endogenous1	miRNA	75	4.09	1.2	4.58	2.13	1	2.16	1	1	1.29	3	1.60015	0.58
hsa-miR-450b-3p	MIMAT0004910	Endogenous1	miRNA	75	4.09	1.2	4.58	2.13	1	2.16	1	1	1.29	3	1.60015	0.58
hsa-miR-450b-5p	MIMAT0004909	Endogenous1	miRNA	75	4.09	1.2	4.58	2.13	1	2.16	1	1	1.29	3	1.60015	0.58
hsa-miR-4516	MIMAT0019053	Endogenous1	miRNA	75	4.09	1.2	4.58	2.13	1	2.16	1	1	1.29	3	1.60015	0.58
hsa-miR-452-5p	MIMAT0001635	Endogenous1	miRNA	75	4.09	1.2	4.58	2.13	1	2.16	1	1	1.29	3	1.60015	0.58
hsa-miR-4521	MIMAT0019058	Endogenous1	miRNA	75	4.09	1.2	4.58	2.13	1	2.16	1	1	1.29	3	1.60015	0.58
hsa-miR-4524a-5p	MIMAT0019062	Endogenous1	miRNA	75	4.09	1.2	4.58	2.13	1	2.16	1	1	1.29	3	1.60015	0.58
hsa-miR-4532	MIMAT0019071	Endogenous1	miRNA	75	4.09	1.2	4.58	2.13	1	2.16	1	1	1.29	3	1.60015	0.58
hsa-miR-4536-3p	MIMAT0020959	Endogenous1	miRNA	75	4.09	1.2	4.58	2.13	1	2.16	1	1	1.29	3	1.60015	0.58
hsa-miR-454-3p	MIMAT0003885	Endogenous1	miRNA	75	4.09	1.2	4.58	2.13	1	2.16	1	1	1.29	3	1.60015	0.58
hsa-miR-455-3p	MIMAT0004784	Endogenous1	miRNA	75	4.09	1.2	4.58	2.13	1	2.16	1	1	1.29	3	1.60015	0.58
hsa-miR-455-5p	MIMAT0003150	Endogenous1	miRNA	75	4.09	1.2	4.58	2.13	1	2.16	1	1	1.29	3	1.60015	0.58
hsa-miR-4647	MIMAT0019709	Endogenous1	miRNA	75	4.09	1.2	4.58	2.13	1	2.16	1	1	1.29	3	1.60015	0.58
hsa-miR-4707-3p	MIMAT0019808	Endogenous1	miRNA	75	4.09	1.2	4.58	2.13	1	2.16	1	1	1.29	3	1.60015	0.58
hsa-miR-4707-5p	MIMAT0019807	Endogenous1	miRNA	75	4.09	1.2	4.58	2.13	1	2.16	1	1	1.29	3	1.60015	0.58
hsa-miR-4741	MIMAT0019871	Endogenous1	miRNA	75	4.09	1.2	4.58	2.13	1	2.16	1	1	1.29	3	1.60015	0.58
hsa-miR-4755-5p	MIMAT0019895	Endogenous1	miRNA	75	4.09	1.2	4.58	2.13	1	2.16	1	1	1.29	3	1.60015	0.58
hsa-miR-4787-3p	MIMAT0019957	Endogenous1	miRNA	75	4.09	1.2	4.58	2.13	1	2.16	1	1	1.29	3	1.60015	0.58
hsa-miR-4787-5p	MIMAT0019956	Endogenous1	miRNA	75	4.09	1.2	4.58	2.13	1	2.16	1	1	1.29	3	1.60015	0.58
hsa-miR-4792	MIMAT0019964	Endogenous1	miRNA	75	4.09	1.2	4.58	2.13	1	2.16	1	1	1.29	3	1.60015	0.58
hsa-miR-483-3p	MIMAT0002173	Endogenous1	miRNA	75	4.09	1.2	4.58	2.13	1	2.16	1	1	1.29	3	1.60015	0.58
hsa-miR-483-5p	MIMAT0004761	Endogenous1	miRNA	75	4.09	1.2	4.58	2.13	1	2.16	1	1	1.29	3	1.60015	0.58
hsa-miR-484	MIMAT0002174	Endogenous1	miRNA	75	4.09	1.2	4.58	2.13	1	2.16	1	1	1.29	3	1.60015	0.58
hsa-miR-485-3p	MIMAT0002176	Endogenous1	miRNA	75	4.09	1.2	4.58	2.13	1	2.16	1	1	1.29	3	1.60015	0.58
hsa-miR-485-5p	MIMAT0002175	Endogenous1	miRNA	75	4.09	1.2	4.58	2.13	1	2.16	1	1	1.29	3	1.60015	0.58
hsa-miR-486-3p	MIMAT0004762	Endogenous1	miRNA	75	4.09	1.2	4.58	2.13	1	2.16	1	1	1.29	3	1.60015	0.58
hsa-miR-487a-3p	MIMAT0002178	Endogenous1	miRNA	75	4.09	1.2	4.58	2.13	1	2.16	1	1	1.29	3	1.60015	0.58
hsa-miR-487b-3p	MIMAT0003180	Endogenous1	miRNA	75	4.09	1.2	4.58	2.13	1	2.16	1	1	1.29	3	1.60015	0.58
hsa-miR-487b-5p	MIMAT0026614	Endogenous1	miRNA	75	4.09	1.2	4.58	2.13	1	2.16	1	1	1.29	3	1.60015	0.58
hsa-miR-488-3p	MIMAT0004763	Endogenous1	miRNA	75	4.09	1.2	4.58	2.13	1	2.16	1	1	1.29	3	1.60015	0.58
hsa-miR-489-3p	MIMAT0002805	Endogenous1	miRNA	75	4.09	1.2	4.58	2.13	1	2.16	1	1	1.29	3	1.60015	0.58
hsa-miR-490-3p	MIMAT0002806	Endogenous1	miRNA	75	4.09	1.2	4.58	2.13	1	2.16	1	1	1.29	3	1.60015	0.58
hsa-miR-490-5p	MIMAT0004764	Endogenous1	miRNA	75	4.09	1.2	4.58	2.13	1	2.16	1	1	1.29	3	1.60015	0.58
hsa-miR-491-3p	MIMAT0004765	Endogenous1	miRNA	75	4.09	1.2	4.58	2.13	1	2.16	1	1	1.29	3	1.60015	0.58
hsa-miR-491-5p	MIMAT0002807	Endogenous1	miRNA	75	4.09	1.2	4.58	2.13	1	2.16	1	1	1.29	3	1.60015	0.58
hsa-miR-492	MIMAT0002812	Endogenous1	miRNA	75	4.09	1.2	4.58	2.13	1	2.16	1	1	1.29	3	1.60015	0.58
hsa-miR-493-3p	MIMAT0003161	Endogenous1	miRNA	75	4.09	1.2	4.58	2.13	1	2.16	1	1	1.29	3	1.60015	0.58
hsa-miR-494-3p	MIMAT0002816	Endogenous1	miRNA	75	4.09	1.2	4.58	2.13	1	2.16	1	1	1.29	3	1.60015	0.58
hsa-miR-494-5p	MIMAT0026607	Endogenous1	miRNA	75	4.09	1.2	4.58	2.13	1	2.16	1	1	1.29	3	1.60015	0.58
hsa-miR-495-5p	MIMAT0022924	Endogenous1	miRNA	75	4.09	1.2	4.58	2.13	1	2.16	1	1	1.29	3	1.60015	0.58
hsa-miR-496	MIMAT0002818	Endogenous1	miRNA	75	4.09	1.2	4.58	2.13	1	2.16	1	1	1.29	3	1.60015	0.58
hsa-miR-497-5p	MIMAT0002820	Endogenous1	miRNA	75	4.09	1.2	4.58	2.13	1	2.16	1	1	1.29	3	1.60015	0.58
hsa-miR-498	MIMAT0002824	Endogenous1	miRNA	75	4.09	1.2	4.58	2.13	1	2.16	1	1	1.29	3	1.60015	0.58
hsa-miR-499a-3p	MIMAT0004772	Endogenous1	miRNA	75	4.09	1.2	4.58	2.13	1	2.16	1	1	1.29	3	1.60015	0.58
hsa-miR-499b-3p	MIMAT0019898	Endogenous1	miRNA	75	4.09	1.2	4.58	2.13	1	2.16	1	1	1.29	3	1.60015	0.58
hsa-miR-499b-5p	MIMAT0019897	Endogenous1	miRNA	75	4.09	1.2	4.58	2.13	1	2.16	1	1	1.29	3	1.60015	0.58
hsa-miR-5001-3p	MIMAT0021022	Endogenous1	miRNA	75	4.09	1.2	4.58	2.13	1	2.16	1	1	1.29	3	1.60015	0.58
hsa-miR-5001-5p	MIMAT0021021	Endogenous1	miRNA	75	4.09	1.2	4.58	2.13	1	2.16	1	1	1.29	3	1.60015	0.58
hsa-miR-500a-5p+hsa-miR-501-5p	MIMAT0004773	Endogenous1	miRNA	75	4.09	1.2	4.58	2.13	1	2.16	1	1	1.29	3	1.60015	0.58
hsa-miR-501-3p	MIMAT0004774	Endogenous1	miRNA	75	4.09	1.2	4.58	2.13	1	2.16	1	1	1.29	3	1.60015	0.58
hsa-miR-5010-3p	MIMAT0021044	Endogenous1	miRNA	75	4.09	1.2	4.58	2.13	1	2.16	1	1	1.29	3	1.60015	0.58
hsa-miR-5010-5p	MIMAT0021043	Endogenous1	miRNA	75	4.09	1.2	4.58	2.13	1	2.16	1	1	1.29	3	1.60015	0.58
hsa-miR-502-3p	MIMAT0004775	Endogenous1	miRNA	75	4.09	1.2	4.58	2.13	1	2.16	1	1	1.29	3	1.60015	0.58
hsa-miR-502-5p	MIMAT0002873	Endogenous1	miRNA	75	4.09	1.2	4.58	2.13	1	2.16	1	1	1.29	3	1.60015	0.58
hsa-miR-503-3p	MIMAT0022925	Endogenous1	miRNA	75	4.09	1.2	4.58	2.13	1	2.16	1	1	1.29	3	1.60015	0.58
hsa-miR-504-3p	MIMAT0026612	Endogenous1	miRNA	75	4.09	1.2	4.58	2.13	1	2.16	1	1	1.29	3	1.60015	0.58
hsa-miR-504-5p	MIMAT0002875	Endogenous1	miRNA	75	4.09	1.2	4.58	2.13	1	2.16	1	1	1.29	3	1.60015	0.58
hsa-miR-505-3p	MIMAT0002876	Endogenous1	miRNA	75	4.09	1.2	4.58	2.13	1	2.16	1	1	1.29	3	1.60015	0.58
hsa-miR-506-3p	MIMAT0002878	Endogenous1	miRNA	75	4.09	1.2	4.58	2.13	1	2.16	1	1	1.29	3	1.60015	0.58
hsa-miR-507	MIMAT0002879	Endogenous1	miRNA	75	4.09	1.2	4.58	2.13	1	2.16	1	1	1.29	3	1.60015	0.58
hsa-miR-508-3p	MIMAT0002880	Endogenous1	miRNA	75	4.09	1.2	4.58	2.13	1	2.16	1	1	1.29	3	1.60015	0.58
hsa-miR-508-5p	MIMAT0004778	Endogenous1	miRNA	75	4.09	1.2	4.58	2.13	1	2.16	1	1	1.29	3	1.60015	0.58
hsa-miR-509-3-5p	MIMAT0004975	Endogenous1	miRNA	75	4.09	1.2	4.58	2.13	1	2.16	1	1	1.29	3	1.60015	0.58
hsa-miR-510-3p	MIMAT0026613	Endogenous1	miRNA	75	4.09	1.2	4.58	2.13	1	2.16	1	1	1.29	3	1.60015	0.58
hsa-miR-510-5p	MIMAT0002882	Endogenous1	miRNA	75	4.09	1.2	4.58	2.13	1	2.16	1	1	1.29	3	1.60015	0.58
hsa-miR-511-5p	MIMAT0002808	Endogenous1	miRNA	75	4.09	1.2	4.58	2.13	1	2.16	1	1	1.29	3	1.60015	0.58
hsa-miR-512-3p	MIMAT0002823	Endogenous1	miRNA	75	4.09	1.2	4.58	2.13	1	2.16	1	1	1.29	3	1.60015	0.58
hsa-miR-512-5p	MIMAT0002822	Endogenous1	miRNA	75	4.09	1.2	4.58	2.13	1	2.16	1	1	1.29	3	1.60015	0.58
hsa-miR-513a-3p	MIMAT0004777	Endogenous1	miRNA	75	4.09	1.2	4.58	2.13	1	2.16	1	1	1.29	3	1.60015	0.58
hsa-miR-513a-5p	MIMAT0002877	Endogenous1	miRNA	75	4.09	1.2	4.58	2.13	1	2.16	1	1	1.29	3	1.60015	0.58
hsa-miR-513b-5p	MIMAT0005788	Endogenous1	miRNA	75	4.09	1.2	4.58	2.13	1	2.16	1	1	1.29	3	1.60015	0.58
hsa-miR-513c-5p	MIMAT0005789	Endogenous1	miRNA	75	4.09	1.2	4.58	2.13	1	2.16	1	1	1.29	3	1.60015	0.58
hsa-miR-514a-3p	MIMAT0002883	Endogenous1	miRNA	75	4.09	1.2	4.58	2.13	1	2.16	1	1	1.29	3	1.60015	0.58
hsa-miR-514a-5p	MIMAT0022702	Endogenous1	miRNA	75	4.09	1.2	4.58	2.13	1	2.16	1	1	1.29	3	1.60015	0.58
hsa-miR-514b-3p	MIMAT0015088	Endogenous1	miRNA	75	4.09	1.2	4.58	2.13	1	2.16	1	1	1.29	3	1.60015	0.58
hsa-miR-515-3p	MIMAT0002827	Endogenous1	miRNA	75	4.09	1.2	4.58	2.13	1	2.16	1	1	1.29	3	1.60015	0.58
hsa-miR-515-5p	MIMAT0002826	Endogenous1	miRNA	75	4.09	1.2	4.58	2.13	1	2.16	1	1	1.29	3	1.60015	0.58
hsa-miR-516a-3p+hsa-miR-516b-3p	MIMAT0006778	Endogenous1	miRNA	75	4.09	1.2	4.58	2.13	1	2.16	1	1	1.29	3	1.60015	0.58
hsa-miR-516a-5p	MIMAT0004770	Endogenous1	miRNA	75	4.09	1.2	4.58	2.13	1	2.16	1	1	1.29	3	1.60015	0.58
hsa-miR-516b-5p	MIMAT0002859	Endogenous1	miRNA	75	4.09	1.2	4.58	2.13	1	2.16	1	1	1.29	3	1.60015	0.58
hsa-miR-517a-3p	MIMAT0002852	Endogenous1	miRNA	75	4.09	1.2	4.58	2.13	1	2.16	1	1	1.29	3	1.60015	0.58
hsa-miR-517b-3p	MIMAT0002857	Endogenous1	miRNA	75	4.09	1.2	4.58	2.13	1	2.16	1	1	1.29	3	1.60015	0.58
hsa-miR-517c-3p+hsa-miR-519a-3p	MIMAT0002866	Endogenous1	miRNA	75	4.09	1.2	4.58	2.13	1	2.16	1	1	1.29	3	1.60015	0.58
hsa-miR-518b	MIMAT0002844	Endogenous1	miRNA	75	4.09	1.2	4.58	2.13	1	2.16	1	1	1.29	3	1.60015	0.58
hsa-miR-518c-3p	MIMAT0002848	Endogenous1	miRNA	75	4.09	1.2	4.58	2.13	1	2.16	1	1	1.29	3	1.60015	0.58
hsa-miR-518d-3p	MIMAT0002864	Endogenous1	miRNA	75	4.09	1.2	4.58	2.13	1	2.16	1	1	1.29	3	1.60015	0.58
hsa-miR-518e-3p	MIMAT0002861	Endogenous1	miRNA	75	4.09	1.2	4.58	2.13	1	2.16	1	1	1.29	3	1.60015	0.58
hsa-miR-518f-3p	MIMAT0002842	Endogenous1	miRNA	75	4.09	1.2	4.58	2.13	1	2.16	1	1	1.29	3	1.60015	0.58
hsa-miR-5196-3p+hsa-miR-6732-3p	MIMAT0021129	Endogenous1	miRNA	75	4.09	1.2	4.58	2.13	1	2.16	1	1	1.29	3	1.60015	0.58
hsa-miR-519b-3p	MIMAT0002837	Endogenous1	miRNA	75	4.09	1.2	4.58	2.13	1	2.16	1	1	1.29	3	1.60015	0.58
hsa-miR-519b-5p+hsa-miR-519c-5p+hsa-miR-523-5p+hsa-miR-518e-5p+hsa-miR-522-5p+hsa-miR-519a-5p	MIMAT0005454	Endogenous1	miRNA	75	4.09	1.2	4.58	2.13	1	2.16	1	1	1.29	3	1.60015	0.58
hsa-miR-519c-3p	MIMAT0002832	Endogenous1	miRNA	75	4.09	1.2	4.58	2.13	1	2.16	1	1	1.29	3	1.60015	0.58
hsa-miR-519d-3p	MIMAT0002853	Endogenous1	miRNA	75	4.09	1.2	4.58	2.13	1	2.16	1	1	1.29	3	1.60015	0.58
hsa-miR-519e-3p	MIMAT0002829	Endogenous1	miRNA	75	4.09	1.2	4.58	2.13	1	2.16	1	1	1.29	3	1.60015	0.58
hsa-miR-520a-3p	MIMAT0002834	Endogenous1	miRNA	75	4.09	1.2	4.58	2.13	1	2.16	1	1	1.29	3	1.60015	0.58
hsa-miR-520a-5p	MIMAT0002833	Endogenous1	miRNA	75	4.09	1.2	4.58	2.13	1	2.16	1	1	1.29	3	1.60015	0.58
hsa-miR-520b	MIMAT0002843	Endogenous1	miRNA	75	4.09	1.2	4.58	2.13	1	2.16	1	1	1.29	3	1.60015	0.58
hsa-miR-520d-3p	MIMAT0002856	Endogenous1	miRNA	75	4.09	1.2	4.58	2.13	1	2.16	1	1	1.29	3	1.60015	0.58
hsa-miR-520d-5p+hsa-miR-527+hsa-miR-518a-5p	MIMAT0002855	Endogenous1	miRNA	75	4.09	1.2	4.58	2.13	1	2.16	1	1	1.29	3	1.60015	0.58
hsa-miR-520e	MIMAT0002825	Endogenous1	miRNA	75	4.09	1.2	4.58	2.13	1	2.16	1	1	1.29	3	1.60015	0.58
hsa-miR-520g-3p	MIMAT0002858	Endogenous1	miRNA	75	4.09	1.2	4.58	2.13	1	2.16	1	1	1.29	3	1.60015	0.58
hsa-miR-521	MIMAT0002854	Endogenous1	miRNA	75	4.09	1.2	4.58	2.13	1	2.16	1	1	1.29	3	1.60015	0.58
hsa-miR-522-3p	MIMAT0002868	Endogenous1	miRNA	75	4.09	1.2	4.58	2.13	1	2.16	1	1	1.29	3	1.60015	0.58
hsa-miR-523-3p	MIMAT0002840	Endogenous1	miRNA	75	4.09	1.2	4.58	2.13	1	2.16	1	1	1.29	3	1.60015	0.58
hsa-miR-524-3p	MIMAT0002850	Endogenous1	miRNA	75	4.09	1.2	4.58	2.13	1	2.16	1	1	1.29	3	1.60015	0.58
hsa-miR-525-3p	MIMAT0002839	Endogenous1	miRNA	75	4.09	1.2	4.58	2.13	1	2.16	1	1	1.29	3	1.60015	0.58
hsa-miR-525-5p	MIMAT0002838	Endogenous1	miRNA	75	4.09	1.2	4.58	2.13	1	2.16	1	1	1.29	3	1.60015	0.58
hsa-miR-526a+hsa-miR-518c-5p+hsa-miR-518d-5p	MIMAT0002845	Endogenous1	miRNA	75	4.09	1.2	4.58	2.13	1	2.16	1	1	1.29	3	1.60015	0.58
hsa-miR-526b-5p	MIMAT0002835	Endogenous1	miRNA	75	4.09	1.2	4.58	2.13	1	2.16	1	1	1.29	3	1.60015	0.58
hsa-miR-532-3p	MIMAT0004780	Endogenous1	miRNA	75	4.09	1.2	4.58	2.13	1	2.16	1	1	1.29	3	1.60015	0.58
hsa-miR-532-5p	MIMAT0002888	Endogenous1	miRNA	75	4.09	1.2	4.58	2.13	1	2.16	1	1	1.29	3	1.60015	0.58
hsa-miR-539-3p	MIMAT0022705	Endogenous1	miRNA	75	4.09	1.2	4.58	2.13	1	2.16	1	1	1.29	3	1.60015	0.58
hsa-miR-539-5p	MIMAT0003163	Endogenous1	miRNA	75	4.09	1.2	4.58	2.13	1	2.16	1	1	1.29	3	1.60015	0.58
hsa-miR-541-3p	MIMAT0004920	Endogenous1	miRNA	75	4.09	1.2	4.58	2.13	1	2.16	1	1	1.29	3	1.60015	0.58
hsa-miR-542-3p	MIMAT0003389	Endogenous1	miRNA	75	4.09	1.2	4.58	2.13	1	2.16	1	1	1.29	3	1.60015	0.58
hsa-miR-542-5p	MIMAT0003340	Endogenous1	miRNA	75	4.09	1.2	4.58	2.13	1	2.16	1	1	1.29	3	1.60015	0.58
hsa-miR-544a	MIMAT0003164	Endogenous1	miRNA	75	4.09	1.2	4.58	2.13	1	2.16	1	1	1.29	3	1.60015	0.58
hsa-miR-545-3p	MIMAT0003165	Endogenous1	miRNA	75	4.09	1.2	4.58	2.13	1	2.16	1	1	1.29	3	1.60015	0.58
hsa-miR-548a-3p	MIMAT0003251	Endogenous1	miRNA	75	4.09	1.2	4.58	2.13	1	2.16	1	1	1.29	3	1.60015	0.58
hsa-miR-548a-5p	MIMAT0004803	Endogenous1	miRNA	75	4.09	1.2	4.58	2.13	1	2.16	1	1	1.29	3	1.60015	0.58
hsa-miR-548aa+hsa-miR-548t-3p	MIMAT0018447	Endogenous1	miRNA	75	4.09	1.2	4.58	2.13	1	2.16	1	1	1.29	3	1.60015	0.58
hsa-miR-548ad-3p	MIMAT0018946	Endogenous1	miRNA	75	4.09	1.2	4.58	2.13	1	2.16	1	1	1.29	3	1.60015	0.58
hsa-miR-548ai+hsa-miR-570-5p	MIMAT0018989	Endogenous1	miRNA	75	4.09	1.2	4.58	2.13	1	2.16	1	1	1.29	3	1.60015	0.58
hsa-miR-548ak	MIMAT0019013	Endogenous1	miRNA	75	4.09	1.2	4.58	2.13	1	2.16	1	1	1.29	3	1.60015	0.58
hsa-miR-548al	MIMAT0019024	Endogenous1	miRNA	75	4.09	1.2	4.58	2.13	1	2.16	1	1	1.29	3	1.60015	0.58
hsa-miR-548ar-3p	MIMAT0022266	Endogenous1	miRNA	75	4.09	1.2	4.58	2.13	1	2.16	1	1	1.29	3	1.60015	0.58
hsa-miR-548ar-5p	MIMAT0022265	Endogenous1	miRNA	75	4.09	1.2	4.58	2.13	1	2.16	1	1	1.29	3	1.60015	0.58
hsa-miR-548b-3p	MIMAT0003254	Endogenous1	miRNA	75	4.09	1.2	4.58	2.13	1	2.16	1	1	1.29	3	1.60015	0.58
hsa-miR-548c-5p+hsa-miR-548o-5p+hsa-miR-548am-5p	MIMAT0004806	Endogenous1	miRNA	75	4.09	1.2	4.58	2.13	1	2.16	1	1	1.29	3	1.60015	0.58
hsa-miR-548d-5p	MIMAT0004812	Endogenous1	miRNA	75	4.09	1.2	4.58	2.13	1	2.16	1	1	1.29	3	1.60015	0.58
hsa-miR-548e-3p	MIMAT0005874	Endogenous1	miRNA	75	4.09	1.2	4.58	2.13	1	2.16	1	1	1.29	3	1.60015	0.58
hsa-miR-548h-5p	MIMAT0005928	Endogenous1	miRNA	75	4.09	1.2	4.58	2.13	1	2.16	1	1	1.29	3	1.60015	0.58
hsa-miR-548i	MIMAT0005935	Endogenous1	miRNA	75	4.09	1.2	4.58	2.13	1	2.16	1	1	1.29	3	1.60015	0.58
hsa-miR-548j-5p	MIMAT0005875	Endogenous1	miRNA	75	4.09	1.2	4.58	2.13	1	2.16	1	1	1.29	3	1.60015	0.58
hsa-miR-548k	MIMAT0005882	Endogenous1	miRNA	75	4.09	1.2	4.58	2.13	1	2.16	1	1	1.29	3	1.60015	0.58
hsa-miR-548l	MIMAT0005889	Endogenous1	miRNA	75	4.09	1.2	4.58	2.13	1	2.16	1	1	1.29	3	1.60015	0.58
hsa-miR-548m	MIMAT0005917	Endogenous1	miRNA	75	4.09	1.2	4.58	2.13	1	2.16	1	1	1.29	3	1.60015	0.58
hsa-miR-548o-3p+hsa-miR-548ah-3p+hsa-miR-548av-3p	MIMAT0005919	Endogenous1	miRNA	75	4.09	1.2	4.58	2.13	1	2.16	1	1	1.29	3	1.60015	0.58
hsa-miR-548v	MIMAT0015020	Endogenous1	miRNA	75	4.09	1.2	4.58	2.13	1	2.16	1	1	1.29	3	1.60015	0.58
hsa-miR-548z+hsa-miR-548h-3p	MIMAT0018446	Endogenous1	miRNA	75	4.09	1.2	4.58	2.13	1	2.16	1	1	1.29	3	1.60015	0.58
hsa-miR-550a-5p	MIMAT0004800	Endogenous1	miRNA	75	4.09	1.2	4.58	2.13	1	2.16	1	1	1.29	3	1.60015	0.58
hsa-miR-551a	MIMAT0003214	Endogenous1	miRNA	75	4.09	1.2	4.58	2.13	1	2.16	1	1	1.29	3	1.60015	0.58
hsa-miR-552-3p	MIMAT0003215	Endogenous1	miRNA	75	4.09	1.2	4.58	2.13	1	2.16	1	1	1.29	3	1.60015	0.58
hsa-miR-554	MIMAT0003217	Endogenous1	miRNA	75	4.09	1.2	4.58	2.13	1	2.16	1	1	1.29	3	1.60015	0.58
hsa-miR-555	MIMAT0003219	Endogenous1	miRNA	75	4.09	1.2	4.58	2.13	1	2.16	1	1	1.29	3	1.60015	0.58
hsa-miR-556-3p	MIMAT0004793	Endogenous1	miRNA	75	4.09	1.2	4.58	2.13	1	2.16	1	1	1.29	3	1.60015	0.58
hsa-miR-561-3p	MIMAT0003225	Endogenous1	miRNA	75	4.09	1.2	4.58	2.13	1	2.16	1	1	1.29	3	1.60015	0.58
hsa-miR-562	MIMAT0003226	Endogenous1	miRNA	75	4.09	1.2	4.58	2.13	1	2.16	1	1	1.29	3	1.60015	0.58
hsa-miR-563	MIMAT0003227	Endogenous1	miRNA	75	4.09	1.2	4.58	2.13	1	2.16	1	1	1.29	3	1.60015	0.58
hsa-miR-564	MIMAT0003228	Endogenous1	miRNA	75	4.09	1.2	4.58	2.13	1	2.16	1	1	1.29	3	1.60015	0.58
hsa-miR-566	MIMAT0003230	Endogenous1	miRNA	75	4.09	1.2	4.58	2.13	1	2.16	1	1	1.29	3	1.60015	0.58
hsa-miR-567	MIMAT0003231	Endogenous1	miRNA	75	4.09	1.2	4.58	2.13	1	2.16	1	1	1.29	3	1.60015	0.58
hsa-miR-568	MIMAT0003232	Endogenous1	miRNA	75	4.09	1.2	4.58	2.13	1	2.16	1	1	1.29	3	1.60015	0.58
hsa-miR-570-3p	MIMAT0003235	Endogenous1	miRNA	75	4.09	1.2	4.58	2.13	1	2.16	1	1	1.29	3	1.60015	0.58
hsa-miR-571	MIMAT0003236	Endogenous1	miRNA	75	4.09	1.2	4.58	2.13	1	2.16	1	1	1.29	3	1.60015	0.58
hsa-miR-572	MIMAT0003237	Endogenous1	miRNA	75	4.09	1.2	4.58	2.13	1	2.16	1	1	1.29	3	1.60015	0.58
hsa-miR-573	MIMAT0003238	Endogenous1	miRNA	75	4.09	1.2	4.58	2.13	1	2.16	1	1	1.29	3	1.60015	0.58
hsa-miR-574-3p	MIMAT0003239	Endogenous1	miRNA	75	4.09	1.2	4.58	2.13	1	2.16	1	1	1.29	3	1.60015	0.58
hsa-miR-576-3p	MIMAT0004796	Endogenous1	miRNA	75	4.09	1.2	4.58	2.13	1	2.16	1	1	1.29	3	1.60015	0.58
hsa-miR-576-5p	MIMAT0003241	Endogenous1	miRNA	75	4.09	1.2	4.58	2.13	1	2.16	1	1	1.29	3	1.60015	0.58
hsa-miR-577	MIMAT0003242	Endogenous1	miRNA	75	4.09	1.2	4.58	2.13	1	2.16	1	1	1.29	3	1.60015	0.58
hsa-miR-578	MIMAT0003243	Endogenous1	miRNA	75	4.09	1.2	4.58	2.13	1	2.16	1	1	1.29	3	1.60015	0.58
hsa-miR-580-3p	MIMAT0003245	Endogenous1	miRNA	75	4.09	1.2	4.58	2.13	1	2.16	1	1	1.29	3	1.60015	0.58
hsa-miR-582-3p	MIMAT0004797	Endogenous1	miRNA	75	4.09	1.2	4.58	2.13	1	2.16	1	1	1.29	3	1.60015	0.58
hsa-miR-582-5p	MIMAT0003247	Endogenous1	miRNA	75	4.09	1.2	4.58	2.13	1	2.16	1	1	1.29	3	1.60015	0.58
hsa-miR-584-3p	MIMAT0022708	Endogenous1	miRNA	75	4.09	1.2	4.58	2.13	1	2.16	1	1	1.29	3	1.60015	0.58
hsa-miR-584-5p	MIMAT0003249	Endogenous1	miRNA	75	4.09	1.2	4.58	2.13	1	2.16	1	1	1.29	3	1.60015	0.58
hsa-miR-585-3p	MIMAT0003250	Endogenous1	miRNA	75	4.09	1.2	4.58	2.13	1	2.16	1	1	1.29	3	1.60015	0.58
hsa-miR-587	MIMAT0003253	Endogenous1	miRNA	75	4.09	1.2	4.58	2.13	1	2.16	1	1	1.29	3	1.60015	0.58
hsa-miR-589-5p	MIMAT0004799	Endogenous1	miRNA	75	4.09	1.2	4.58	2.13	1	2.16	1	1	1.29	3	1.60015	0.58
hsa-miR-590-3p	MIMAT0004801	Endogenous1	miRNA	75	4.09	1.2	4.58	2.13	1	2.16	1	1	1.29	3	1.60015	0.58
hsa-miR-590-5p	MIMAT0003258	Endogenous1	miRNA	75	4.09	1.2	4.58	2.13	1	2.16	1	1	1.29	3	1.60015	0.58
hsa-miR-591	MIMAT0003259	Endogenous1	miRNA	75	4.09	1.2	4.58	2.13	1	2.16	1	1	1.29	3	1.60015	0.58
hsa-miR-592	MIMAT0003260	Endogenous1	miRNA	75	4.09	1.2	4.58	2.13	1	2.16	1	1	1.29	3	1.60015	0.58
hsa-miR-593-3p	MIMAT0004802	Endogenous1	miRNA	75	4.09	1.2	4.58	2.13	1	2.16	1	1	1.29	3	1.60015	0.58
hsa-miR-595	MIMAT0003263	Endogenous1	miRNA	75	4.09	1.2	4.58	2.13	1	2.16	1	1	1.29	3	1.60015	0.58
hsa-miR-596	MIMAT0003264	Endogenous1	miRNA	75	4.09	1.2	4.58	2.13	1	2.16	1	1	1.29	3	1.60015	0.58
hsa-miR-597-5p	MIMAT0003265	Endogenous1	miRNA	75	4.09	1.2	4.58	2.13	1	2.16	1	1	1.29	3	1.60015	0.58
hsa-miR-598-3p	MIMAT0003266	Endogenous1	miRNA	75	4.09	1.2	4.58	2.13	1	2.16	1	1	1.29	3	1.60015	0.58
hsa-miR-599	MIMAT0003267	Endogenous1	miRNA	75	4.09	1.2	4.58	2.13	1	2.16	1	1	1.29	3	1.60015	0.58
hsa-miR-600	MIMAT0003268	Endogenous1	miRNA	75	4.09	1.2	4.58	2.13	1	2.16	1	1	1.29	3	1.60015	0.58
hsa-miR-601	MIMAT0003269	Endogenous1	miRNA	75	4.09	1.2	4.58	2.13	1	2.16	1	1	1.29	3	1.60015	0.58
hsa-miR-603	MIMAT0003271	Endogenous1	miRNA	75	4.09	1.2	4.58	2.13	1	2.16	1	1	1.29	3	1.60015	0.58
hsa-miR-604	MIMAT0003272	Endogenous1	miRNA	75	4.09	1.2	4.58	2.13	1	2.16	1	1	1.29	3	1.60015	0.58
hsa-miR-605-5p	MIMAT0003273	Endogenous1	miRNA	75	4.09	1.2	4.58	2.13	1	2.16	1	1	1.29	3	1.60015	0.58
hsa-miR-606	MIMAT0003274	Endogenous1	miRNA	75	4.09	1.2	4.58	2.13	1	2.16	1	1	1.29	3	1.60015	0.58
hsa-miR-607	MIMAT0003275	Endogenous1	miRNA	75	4.09	1.2	4.58	2.13	1	2.16	1	1	1.29	3	1.60015	0.58
hsa-miR-610	MIMAT0003278	Endogenous1	miRNA	75	4.09	1.2	4.58	2.13	1	2.16	1	1	1.29	3	1.60015	0.58
hsa-miR-614	MIMAT0003282	Endogenous1	miRNA	75	4.09	1.2	4.58	2.13	1	2.16	1	1	1.29	3	1.60015	0.58
hsa-miR-615-3p	MIMAT0003283	Endogenous1	miRNA	75	4.09	1.2	4.58	2.13	1	2.16	1	1	1.29	3	1.60015	0.58
hsa-miR-615-5p	MIMAT0004804	Endogenous1	miRNA	75	4.09	1.2	4.58	2.13	1	2.16	1	1	1.29	3	1.60015	0.58
hsa-miR-616-3p	MIMAT0004805	Endogenous1	miRNA	75	4.09	1.2	4.58	2.13	1	2.16	1	1	1.29	3	1.60015	0.58
hsa-miR-617	MIMAT0003286	Endogenous1	miRNA	75	4.09	1.2	4.58	2.13	1	2.16	1	1	1.29	3	1.60015	0.58
hsa-miR-619-3p	MIMAT0003288	Endogenous1	miRNA	75	4.09	1.2	4.58	2.13	1	2.16	1	1	1.29	3	1.60015	0.58
hsa-miR-620	MIMAT0003289	Endogenous1	miRNA	75	4.09	1.2	4.58	2.13	1	2.16	1	1	1.29	3	1.60015	0.58
hsa-miR-624-3p	MIMAT0004807	Endogenous1	miRNA	75	4.09	1.2	4.58	2.13	1	2.16	1	1	1.29	3	1.60015	0.58
hsa-miR-625-5p	MIMAT0003294	Endogenous1	miRNA	75	4.09	1.2	4.58	2.13	1	2.16	1	1	1.29	3	1.60015	0.58
hsa-miR-626	MIMAT0003295	Endogenous1	miRNA	75	4.09	1.2	4.58	2.13	1	2.16	1	1	1.29	3	1.60015	0.58
hsa-miR-627-3p	MIMAT0026623	Endogenous1	miRNA	75	4.09	1.2	4.58	2.13	1	2.16	1	1	1.29	3	1.60015	0.58
hsa-miR-627-5p	MIMAT0003296	Endogenous1	miRNA	75	4.09	1.2	4.58	2.13	1	2.16	1	1	1.29	3	1.60015	0.58
hsa-miR-628-3p	MIMAT0003297	Endogenous1	miRNA	75	4.09	1.2	4.58	2.13	1	2.16	1	1	1.29	3	1.60015	0.58
hsa-miR-628-5p	MIMAT0004809	Endogenous1	miRNA	75	4.09	1.2	4.58	2.13	1	2.16	1	1	1.29	3	1.60015	0.58
hsa-miR-629-5p	MIMAT0004810	Endogenous1	miRNA	75	4.09	1.2	4.58	2.13	1	2.16	1	1	1.29	3	1.60015	0.58
hsa-miR-631	MIMAT0003300	Endogenous1	miRNA	75	4.09	1.2	4.58	2.13	1	2.16	1	1	1.29	3	1.60015	0.58
hsa-miR-637	MIMAT0003307	Endogenous1	miRNA	75	4.09	1.2	4.58	2.13	1	2.16	1	1	1.29	3	1.60015	0.58
hsa-miR-638	MIMAT0003308	Endogenous1	miRNA	75	4.09	1.2	4.58	2.13	1	2.16	1	1	1.29	3	1.60015	0.58
hsa-miR-639	MIMAT0003309	Endogenous1	miRNA	75	4.09	1.2	4.58	2.13	1	2.16	1	1	1.29	3	1.60015	0.58
hsa-miR-641	MIMAT0003311	Endogenous1	miRNA	75	4.09	1.2	4.58	2.13	1	2.16	1	1	1.29	3	1.60015	0.58
hsa-miR-642a-3p	MIMAT0020924	Endogenous1	miRNA	75	4.09	1.2	4.58	2.13	1	2.16	1	1	1.29	3	1.60015	0.58
hsa-miR-642a-5p	MIMAT0003312	Endogenous1	miRNA	75	4.09	1.2	4.58	2.13	1	2.16	1	1	1.29	3	1.60015	0.58
hsa-miR-643	MIMAT0003313	Endogenous1	miRNA	75	4.09	1.2	4.58	2.13	1	2.16	1	1	1.29	3	1.60015	0.58
hsa-miR-648	MIMAT0003318	Endogenous1	miRNA	75	4.09	1.2	4.58	2.13	1	2.16	1	1	1.29	3	1.60015	0.58
hsa-miR-649	MIMAT0003319	Endogenous1	miRNA	75	4.09	1.2	4.58	2.13	1	2.16	1	1	1.29	3	1.60015	0.58
hsa-miR-650	MIMAT0003320	Endogenous1	miRNA	75	4.09	1.2	4.58	2.13	1	2.16	1	1	1.29	3	1.60015	0.58
hsa-miR-6503-3p	MIMAT0025463	Endogenous1	miRNA	75	4.09	1.2	4.58	2.13	1	2.16	1	1	1.29	3	1.60015	0.58
hsa-miR-6503-5p	MIMAT0025462	Endogenous1	miRNA	75	4.09	1.2	4.58	2.13	1	2.16	1	1	1.29	3	1.60015	0.58
hsa-miR-651-3p	MIMAT0026624	Endogenous1	miRNA	75	4.09	1.2	4.58	2.13	1	2.16	1	1	1.29	3	1.60015	0.58
hsa-miR-651-5p	MIMAT0003321	Endogenous1	miRNA	75	4.09	1.2	4.58	2.13	1	2.16	1	1	1.29	3	1.60015	0.58
hsa-miR-6511a-3p	MIMAT0025479	Endogenous1	miRNA	75	4.09	1.2	4.58	2.13	1	2.16	1	1	1.29	3	1.60015	0.58
hsa-miR-6511a-5p	MIMAT0025478	Endogenous1	miRNA	75	4.09	1.2	4.58	2.13	1	2.16	1	1	1.29	3	1.60015	0.58
hsa-miR-652-3p	MIMAT0003322	Endogenous1	miRNA	75	4.09	1.2	4.58	2.13	1	2.16	1	1	1.29	3	1.60015	0.58
hsa-miR-652-5p	MIMAT0022709	Endogenous1	miRNA	75	4.09	1.2	4.58	2.13	1	2.16	1	1	1.29	3	1.60015	0.58
hsa-miR-654-3p	MIMAT0004814	Endogenous1	miRNA	75	4.09	1.2	4.58	2.13	1	2.16	1	1	1.29	3	1.60015	0.58
hsa-miR-654-5p	MIMAT0003330	Endogenous1	miRNA	75	4.09	1.2	4.58	2.13	1	2.16	1	1	1.29	3	1.60015	0.58
hsa-miR-655-3p	MIMAT0003331	Endogenous1	miRNA	75	4.09	1.2	4.58	2.13	1	2.16	1	1	1.29	3	1.60015	0.58
hsa-miR-660-3p	MIMAT0022711	Endogenous1	miRNA	75	4.09	1.2	4.58	2.13	1	2.16	1	1	1.29	3	1.60015	0.58
hsa-miR-660-5p	MIMAT0003338	Endogenous1	miRNA	75	4.09	1.2	4.58	2.13	1	2.16	1	1	1.29	3	1.60015	0.58
hsa-miR-661	MIMAT0003324	Endogenous1	miRNA	75	4.09	1.2	4.58	2.13	1	2.16	1	1	1.29	3	1.60015	0.58
hsa-miR-663a	MIMAT0003326	Endogenous1	miRNA	75	4.09	1.2	4.58	2.13	1	2.16	1	1	1.29	3	1.60015	0.58
hsa-miR-664a-3p	MIMAT0005949	Endogenous1	miRNA	75	4.09	1.2	4.58	2.13	1	2.16	1	1	1.29	3	1.60015	0.58
hsa-miR-664b-3p	MIMAT0022272	Endogenous1	miRNA	75	4.09	1.2	4.58	2.13	1	2.16	1	1	1.29	3	1.60015	0.58
hsa-miR-664b-5p	MIMAT0022271	Endogenous1	miRNA	75	4.09	1.2	4.58	2.13	1	2.16	1	1	1.29	3	1.60015	0.58
hsa-miR-665	MIMAT0004952	Endogenous1	miRNA	75	4.09	1.2	4.58	2.13	1	2.16	1	1	1.29	3	1.60015	0.58
hsa-miR-671-3p	MIMAT0004819	Endogenous1	miRNA	75	4.09	1.2	4.58	2.13	1	2.16	1	1	1.29	3	1.60015	0.58
hsa-miR-671-5p	MIMAT0003880	Endogenous1	miRNA	75	4.09	1.2	4.58	2.13	1	2.16	1	1	1.29	3	1.60015	0.58
hsa-miR-6720-3p	MIMAT0025851	Endogenous1	miRNA	75	4.09	1.2	4.58	2.13	1	2.16	1	1	1.29	3	1.60015	0.58
hsa-miR-675-5p	MIMAT0004284	Endogenous1	miRNA	75	4.09	1.2	4.58	2.13	1	2.16	1	1	1.29	3	1.60015	0.58
hsa-miR-7-5p	MIMAT0000252	Endogenous1	miRNA	75	4.09	1.2	4.58	2.13	1	2.16	1	1	1.29	3	1.60015	0.58
hsa-miR-708-5p	MIMAT0004926	Endogenous1	miRNA	75	4.09	1.2	4.58	2.13	1	2.16	1	1	1.29	3	1.60015	0.58
hsa-miR-744-5p	MIMAT0004945	Endogenous1	miRNA	75	4.09	1.2	4.58	2.13	1	2.16	1	1	1.29	3	1.60015	0.58
hsa-miR-758-3p+hsa-miR-411-3p	MIMAT0003879	Endogenous1	miRNA	75	4.09	1.2	4.58	2.13	1	2.16	1	1	1.29	3	1.60015	0.58
hsa-miR-758-5p	MIMAT0022929	Endogenous1	miRNA	75	4.09	1.2	4.58	2.13	1	2.16	1	1	1.29	3	1.60015	0.58
hsa-miR-760	MIMAT0004957	Endogenous1	miRNA	75	4.09	1.2	4.58	2.13	1	2.16	1	1	1.29	3	1.60015	0.58
hsa-miR-761	MIMAT0010364	Endogenous1	miRNA	75	4.09	1.2	4.58	2.13	1	2.16	1	1	1.29	3	1.60015	0.58
hsa-miR-764	MIMAT0010367	Endogenous1	miRNA	75	4.09	1.2	4.58	2.13	1	2.16	1	1	1.29	3	1.60015	0.58
hsa-miR-765	MIMAT0003945	Endogenous1	miRNA	75	4.09	1.2	4.58	2.13	1	2.16	1	1	1.29	3	1.60015	0.58
hsa-miR-766-3p	MIMAT0003888	Endogenous1	miRNA	75	4.09	1.2	4.58	2.13	1	2.16	1	1	1.29	3	1.60015	0.58
hsa-miR-766-5p	MIMAT0022714	Endogenous1	miRNA	75	4.09	1.2	4.58	2.13	1	2.16	1	1	1.29	3	1.60015	0.58
hsa-miR-767-3p	MIMAT0003883	Endogenous1	miRNA	75	4.09	1.2	4.58	2.13	1	2.16	1	1	1.29	3	1.60015	0.58
hsa-miR-767-5p	MIMAT0003882	Endogenous1	miRNA	75	4.09	1.2	4.58	2.13	1	2.16	1	1	1.29	3	1.60015	0.58
hsa-miR-769-3p	MIMAT0003887	Endogenous1	miRNA	75	4.09	1.2	4.58	2.13	1	2.16	1	1	1.29	3	1.60015	0.58
hsa-miR-769-5p	MIMAT0003886	Endogenous1	miRNA	75	4.09	1.2	4.58	2.13	1	2.16	1	1	1.29	3	1.60015	0.58
hsa-miR-770-5p	MIMAT0003948	Endogenous1	miRNA	75	4.09	1.2	4.58	2.13	1	2.16	1	1	1.29	3	1.60015	0.58
hsa-miR-802	MIMAT0004185	Endogenous1	miRNA	75	4.09	1.2	4.58	2.13	1	2.16	1	1	1.29	3	1.60015	0.58
hsa-miR-873-5p	MIMAT0004953	Endogenous1	miRNA	75	4.09	1.2	4.58	2.13	1	2.16	1	1	1.29	3	1.60015	0.58
hsa-miR-874-3p	MIMAT0004911	Endogenous1	miRNA	75	4.09	1.2	4.58	2.13	1	2.16	1	1	1.29	3	1.60015	0.58
hsa-miR-874-5p	MIMAT0026718	Endogenous1	miRNA	75	4.09	1.2	4.58	2.13	1	2.16	1	1	1.29	3	1.60015	0.58
hsa-miR-875-3p	MIMAT0004923	Endogenous1	miRNA	75	4.09	1.2	4.58	2.13	1	2.16	1	1	1.29	3	1.60015	0.58
hsa-miR-876-3p	MIMAT0004925	Endogenous1	miRNA	75	4.09	1.2	4.58	2.13	1	2.16	1	1	1.29	3	1.60015	0.58
hsa-miR-876-5p	MIMAT0004924	Endogenous1	miRNA	75	4.09	1.2	4.58	2.13	1	2.16	1	1	1.29	3	1.60015	0.58
hsa-miR-877-5p	MIMAT0004949	Endogenous1	miRNA	75	4.09	1.2	4.58	2.13	1	2.16	1	1	1.29	3	1.60015	0.58
hsa-miR-885-3p	MIMAT0004948	Endogenous1	miRNA	75	4.09	1.2	4.58	2.13	1	2.16	1	1	1.29	3	1.60015	0.58
hsa-miR-885-5p	MIMAT0004947	Endogenous1	miRNA	75	4.09	1.2	4.58	2.13	1	2.16	1	1	1.29	3	1.60015	0.58
hsa-miR-887-3p	MIMAT0004951	Endogenous1	miRNA	75	4.09	1.2	4.58	2.13	1	2.16	1	1	1.29	3	1.60015	0.58
hsa-miR-887-5p	MIMAT0026720	Endogenous1	miRNA	75	4.09	1.2	4.58	2.13	1	2.16	1	1	1.29	3	1.60015	0.58
hsa-miR-889-3p	MIMAT0004921	Endogenous1	miRNA	75	4.09	1.2	4.58	2.13	1	2.16	1	1	1.29	3	1.60015	0.58
hsa-miR-890	MIMAT0004912	Endogenous1	miRNA	75	4.09	1.2	4.58	2.13	1	2.16	1	1	1.29	3	1.60015	0.58
hsa-miR-891a-5p	MIMAT0004902	Endogenous1	miRNA	75	4.09	1.2	4.58	2.13	1	2.16	1	1	1.29	3	1.60015	0.58
hsa-miR-891b	MIMAT0004913	Endogenous1	miRNA	75	4.09	1.2	4.58	2.13	1	2.16	1	1	1.29	3	1.60015	0.58
hsa-miR-892a	MIMAT0004907	Endogenous1	miRNA	75	4.09	1.2	4.58	2.13	1	2.16	1	1	1.29	3	1.60015	0.58
hsa-miR-892b	MIMAT0004918	Endogenous1	miRNA	75	4.09	1.2	4.58	2.13	1	2.16	1	1	1.29	3	1.60015	0.58
hsa-miR-9-5p	MIMAT0000441	Endogenous1	miRNA	75	4.09	1.2	4.58	2.13	1	2.16	1	1	1.29	3	1.60015	0.58
hsa-miR-922	MIMAT0004972	Endogenous1	miRNA	75	4.09	1.2	4.58	2.13	1	2.16	1	1	1.29	3	1.60015	0.58
hsa-miR-924	MIMAT0004974	Endogenous1	miRNA	75	4.09	1.2	4.58	2.13	1	2.16	1	1	1.29	3	1.60015	0.58
hsa-miR-92a-1-5p	MIMAT0004507	Endogenous1	miRNA	75	4.09	1.2	4.58	2.13	1	2.16	1	1	1.29	3	1.60015	0.58
hsa-miR-92a-3p	MIMAT0000092	Endogenous1	miRNA	75	4.09	1.2	4.58	2.13	1	2.16	1	1	1.29	3	1.60015	0.58
hsa-miR-92b-3p	MIMAT0003218	Endogenous1	miRNA	75	4.09	1.2	4.58	2.13	1	2.16	1	1	1.29	3	1.60015	0.58
hsa-miR-933	MIMAT0004976	Endogenous1	miRNA	75	4.09	1.2	4.58	2.13	1	2.16	1	1	1.29	3	1.60015	0.58
hsa-miR-934	MIMAT0004977	Endogenous1	miRNA	75	4.09	1.2	4.58	2.13	1	2.16	1	1	1.29	3	1.60015	0.58
hsa-miR-935	MIMAT0004978	Endogenous1	miRNA	75	4.09	1.2	4.58	2.13	1	2.16	1	1	1.29	3	1.60015	0.58
hsa-miR-936	MIMAT0004979	Endogenous1	miRNA	75	4.09	1.2	4.58	2.13	1	2.16	1	1	1.29	3	1.60015	0.58
hsa-miR-937-3p	MIMAT0004980	Endogenous1	miRNA	75	4.09	1.2	4.58	2.13	1	2.16	1	1	1.29	3	1.60015	0.58
hsa-miR-939-5p	MIMAT0004982	Endogenous1	miRNA	75	4.09	1.2	4.58	2.13	1	2.16	1	1	1.29	3	1.60015	0.58
hsa-miR-940	MIMAT0004983	Endogenous1	miRNA	75	4.09	1.2	4.58	2.13	1	2.16	1	1	1.29	3	1.60015	0.58
hsa-miR-941	MIMAT0004984	Endogenous1	miRNA	75	4.09	1.2	4.58	2.13	1	2.16	1	1	1.29	3	1.60015	0.58
hsa-miR-942-3p	MIMAT0026734	Endogenous1	miRNA	75	4.09	1.2	4.58	2.13	1	2.16	1	1	1.29	3	1.60015	0.58
hsa-miR-942-5p	MIMAT0004985	Endogenous1	miRNA	75	4.09	1.2	4.58	2.13	1	2.16	1	1	1.29	3	1.60015	0.58
hsa-miR-944	MIMAT0004987	Endogenous1	miRNA	75	4.09	1.2	4.58	2.13	1	2.16	1	1	1.29	3	1.60015	0.58
hsa-miR-95-3p	MIMAT0000094	Endogenous1	miRNA	75	4.09	1.2	4.58	2.13	1	2.16	1	1	1.29	3	1.60015	0.58
hsa-miR-96-5p	MIMAT0000095	Endogenous1	miRNA	75	4.09	1.2	4.58	2.13	1	2.16	1	1	1.29	3	1.60015	0.58
hsa-miR-98-3p	MIMAT0022842	Endogenous1	miRNA	75	4.09	1.2	4.58	2.13	1	2.16	1	1	1.29	3	1.60015	0.58
cel-miR-248	MIMAT0000304	SpikeIn	miRNA	75	4.09	1.2	4.58	2.13	1	2.16	1	1	1.29	3	1.60015	0.58
cel-miR-254	MIMAT0000310	SpikeIn	miRNA	75	4.09	1.2	4.58	2.13	1	2.16	1	1	1.29	3	1.60015	0.58

## Sheet: Proteomic Data
	Ioannou et al Supplementary Table S5					Normalized Abundance						Raw Abundance						Spectral counts
						Y201			Y202			Y201			Y202			Y201			Y202
Accession	Peptide count	Unique peptides	Description			Y201_A	Y201_B	Y201_C	Y202_A	Y202_B	Y202_C	Y201_A	Y201_B	Y201_C	Y202_A	Y202_B	Y202_C	Y201_A	Y201_B	Y201_C	Y202_A	Y202_B	Y202_C
1::P02751	145	65	Fibronectin OS=Homo sapiens GN=FN1 PE=1 SV=4	GN=FN1	FN1	1.26368e+09	1.2565e+09	5.32699e+08	2.55491e+08	3.51884e+08	2.19517e+08	1.76035e+09	1.52201e+09	4.95187e+08	1.47685e+08	2.00489e+08	1.68559e+08	81	77	61	34	44	44
1::Q08431	41	40	Lactadherin OS=Homo sapiens GN=MFGE8 PE=1 SV=2	GN=MFGE8	MFGE8	6.04341e+08	5.51057e+08	4.3282e+08	2.89725e+08	5.13561e+08	4.08949e+08	8.41864e+08	6.67503e+08	4.02341e+08	1.67474e+08	2.92606e+08	3.14016e+08	42	31	30	27	28	29
1::P12111	196	194	Collagen alpha-3(VI) chain OS=Homo sapiens GN=COL6A3 PE=1 SV=5	GN=COL6A3	COL6A3	3.03457e+08	3.00474e+08	1.23946e+08	5.69639e+07	6.16966e+07	5.09953e+07	4.22725e+08	3.63968e+08	1.15218e+08	3.29277e+07	3.51522e+07	3.91573e+07	108	99	59	12	13	14
1::P60709;1::A5A3E0;1::P0CG38;1::P0CG39;1::Q6S8J3;1::Q9BYX7	30	15	Actin, cytoplasmic 1 OS=Homo sapiens GN=ACTB PE=1 SV=1	GN=ACTB	ACTB	2.6087e+08	1.75904e+08	1.95349e+08	1.15597e+08	1.27266e+08	1.5664e+08	3.63399e+08	2.13075e+08	1.81593e+08	6.68205e+07	7.25111e+07	1.20278e+08	17	12	17	15	14	16
1::P07996	87	33	Thrombospondin-1 OS=Homo sapiens GN=THBS1 PE=1 SV=2	GN=THBS1	THBS1	3.07826e+08	1.78982e+08	9.38708e+07	6.13615e+07	9.47248e+07	1.10352e+08	4.2881e+08	2.16803e+08	8.72605e+07	3.54697e+07	5.39703e+07	8.47349e+07	30	31	31	15	24	31
1::Q9H4B7	13	8	Tubulin beta-1 chain OS=Homo sapiens GN=TUBB1 PE=1 SV=1	GN=TUBB1	TUBB1	1.52567e+08	1.37778e+08	2.77105e+08	9.96373e+07	1.56741e+08	2.03451e+08	2.1253e+08	1.66892e+08	2.57592e+08	5.75949e+07	8.93049e+07	1.56222e+08	8	8	9	8	9	8
1::Q9Y490;1::Q9Y4G6	88	85	Talin-1 OS=Homo sapiens GN=TLN1 PE=1 SV=3	GN=TLN1	TLN1	1.72727e+08	1.29065e+08	2.03755e+08	1.00575e+08	9.52235e+07	1.26092e+08	2.40614e+08	1.56338e+08	1.89407e+08	5.81368e+07	5.42545e+07	9.68215e+07	67	62	62	54	52	49
1::O43854	32	31	EGF-like repeat and discoidin I-like domain-containing protein 3 OS=Homo sapiens GN=EDIL3 PE=1 SV=1	GN=EDIL3	EDIL3	1.51934e+08	1.32385e+08	1.04976e+08	1.62392e+08	1.82099e+08	1.60929e+08	2.11648e+08	1.6036e+08	9.75836e+07	9.387e+07	1.03753e+08	1.23571e+08	25	20	26	23	23	24
1::P60033	4	4	CD81 antigen OS=Homo sapiens GN=CD81 PE=1 SV=1	GN=CD81	CD81	1.12945e+08	1.82978e+08	7.76319e+07	2.10092e+07	1.37395e+07	2.59297e+07	1.57335e+08	2.21643e+08	7.21651e+07	1.21443e+07	7.82821e+06	1.99105e+07	7	6	3	2	2	1
1::Q9UGM3	5	4	Deleted in malignant brain tumors 1 protein OS=Homo sapiens GN=DMBT1 PE=1 SV=2	GN=DMBT1	DMBT1	8.85311e+07	1.01539e+08	1.19329e+08	1.27704e+08	1.06477e+08	9.62456e+07	1.23326e+08	1.22995e+08	1.10926e+08	7.38186e+07	6.06664e+07	7.39033e+07	5	10	10	7	8	8
1::P21333	90	81	Filamin-A OS=Homo sapiens GN=FLNA PE=1 SV=4	GN=FLNA	FLNA	1.03896e+08	9.34384e+07	9.83684e+07	6.92583e+07	5.48316e+07	6.48564e+07	1.4473e+08	1.13183e+08	9.14414e+07	4.00345e+07	3.12408e+07	4.98008e+07	60	62	56	53	41	49
1::P98160	151	149	Basement membrane-specific heparan sulfate proteoglycan core protein OS=Homo sapiens GN=HSPG2 PE=1 SV=4	GN=HSPG2	HSPG2	7.77893e+07	1.28786e+08	6.52387e+07	1.42837e+08	3.29572e+08	1.7064e+08	1.08363e+08	1.56e+08	6.06446e+07	8.25661e+07	1.87777e+08	1.31028e+08	75	84	48	74	120	89
1::P02452;1::P02458	72	17	Collagen alpha-1(I) chain OS=Homo sapiens GN=COL1A1 PE=1 SV=5	GN=COL1A1	COL1A1	1.07221e+08	1.13285e+08	4.63498e+07	2.03402e+07	4.13947e+07	1.81231e+07	1.49362e+08	1.37224e+08	4.30858e+07	1.17575e+07	2.3585e+07	1.3916e+07	21	17	13	5	12	12
1::P12109	46	46	Collagen alpha-1(VI) chain OS=Homo sapiens GN=COL6A1 PE=1 SV=3	GN=COL6A1	COL6A1	9.50444e+07	1.10848e+08	4.88286e+07	2.3107e+07	2.64079e+07	2.38125e+07	1.324e+08	1.34272e+08	4.53901e+07	1.33569e+07	1.50462e+07	1.82847e+07	29	29	22	10	10	13
1::P05106	22	22	Integrin beta-3 OS=Homo sapiens GN=ITGB3 PE=1 SV=2	GN=ITGB3	ITGB3	9.41538e+07	7.56783e+07	7.08272e+07	9.16375e+07	6.06757e+07	5.63634e+07	1.31159e+08	9.16702e+07	6.58395e+07	5.29706e+07	3.45705e+07	4.32793e+07	24	20	22	15	16	14
1::Q92743;2::F1N152	30	30	Serine protease HTRA1 OS=Homo sapiens GN=HTRA1 PE=1 SV=1	GN=HTRA1	HTRA1	4.86092e+07	6.37146e+07	1.13124e+08	8.01711e+06	2.65978e+07	2.54193e+07	6.77139e+07	7.71784e+07	1.05158e+08	4.63425e+06	1.51543e+07	1.95185e+07	23	22	25	6	24	18
1::O00560	14	14	Syntenin-1 OS=Homo sapiens GN=SDCBP PE=1 SV=1	GN=SDCBP	SDCBP	7.19564e+07	9.1782e+07	5.30976e+07	6.99441e+06	1.41419e+07	1.52631e+07	1.00237e+08	1.11177e+08	4.93585e+07	4.04309e+06	8.05746e+06	1.17199e+07	16	14	12	3	8	11
1::Q5VTE0;1::Q05639;2::P68103	19	19	Putative elongation factor 1-alpha-like 3 OS=Homo sapiens GN=EEF1A1P5 PE=5 SV=1	GN=EEF1A1P5	EEF1A1P5	8.04315e+07	6.56939e+07	6.64413e+07	4.74994e+07	3.11382e+07	6.89016e+07	1.12043e+08	7.95759e+07	6.17625e+07	2.74568e+07	1.77413e+07	5.29069e+07	18	13	15	10	10	11
1::P68366;1::A6NHL2;1::Q9H853	39	15	Tubulin alpha-4A chain OS=Homo sapiens GN=TUBA4A PE=1 SV=1	GN=TUBA4A	TUBA4A	6.81502e+07	4.43308e+07	9.00797e+07	4.25826e+07	5.65034e+07	7.50667e+07	9.49351e+07	5.36985e+07	8.37363e+07	2.46147e+07	3.21934e+07	5.76409e+07	9	13	14	8	10	15
1::P14618;1::P30613	29	28	Pyruvate kinase PKM OS=Homo sapiens GN=PKM PE=1 SV=4	GN=PKM	PKM	6.15201e+07	6.22618e+07	7.70208e+07	4.3925e+07	3.72044e+07	5.88047e+07	8.56992e+07	7.54186e+07	7.1597e+07	2.53906e+07	2.11975e+07	4.51539e+07	17	15	15	13	12	15
1::P12110	39	39	Collagen alpha-2(VI) chain OS=Homo sapiens GN=COL6A2 PE=1 SV=4	GN=COL6A2	COL6A2	7.35622e+07	7.7513e+07	3.21442e+07	1.4106e+07	1.95967e+07	1.33267e+07	1.02474e+08	9.38925e+07	2.98806e+07	8.15393e+06	1.11654e+07	1.02331e+07	22	26	13	2	4	5
1::P04406;1::O14556	20	13	Glyceraldehyde-3-phosphate dehydrogenase OS=Homo sapiens GN=GAPDH PE=1 SV=3	GN=GAPDH	GAPDH	6.94916e+07	6.4214e+07	4.21618e+07	3.22473e+07	1.91207e+07	4.08892e+07	9.68038e+07	7.77833e+07	3.91928e+07	1.86404e+07	1.08942e+07	3.13973e+07	11	7	8	6	3	7
1::Q08380	27	27	Galectin-3-binding protein OS=Homo sapiens GN=LGALS3BP PE=1 SV=1	GN=LGALS3BP	LGALS3BP	8.29101e+07	7.55307e+07	1.53381e+07	4.95087e+07	4.91597e+07	7.76637e+07	1.15496e+08	9.14913e+07	1.4258e+07	2.86182e+07	2.80092e+07	5.9635e+07	16	16	13	8	15	12
1::P30626	5	5	Sorcin OS=Homo sapiens GN=SRI PE=1 SV=1	GN=SRI	SRI	5.78564e+07	4.34477e+07	6.20298e+07	4.4283e+07	4.86713e+07	7.20881e+07	8.05956e+07	5.26287e+07	5.76617e+07	2.55976e+07	2.7731e+07	5.53537e+07	1	7	3	2	2	2
1::P19823	16	14	Inter-alpha-trypsin inhibitor heavy chain H2 OS=Homo sapiens GN=ITIH2 PE=1 SV=2	GN=ITIH2	ITIH2	7.31358e+07	4.47078e+07	4.11931e+07	1.04019e+08	1.05551e+08	5.43537e+07	1.0188e+08	5.41551e+07	3.82923e+07	6.01278e+07	6.01386e+07	4.17362e+07	3	4	4	7	6	5
1::P04264;1::P14136	40	32	Keratin, type II cytoskeletal 1 OS=Homo sapiens GN=KRT1 PE=1 SV=6	GN=KRT1	KRT1	3.61148e+07	7.26652e+07	2.82382e+07	9.95233e+07	1.30775e+08	5.18183e+07	5.0309e+07	8.80203e+07	2.62497e+07	5.7529e+07	7.45102e+07	3.97893e+07	15	19	14	21	27	18
1::P05556	30	12	Integrin beta-1 OS=Homo sapiens GN=ITGB1 PE=1 SV=2	GN=ITGB1	ITGB1	5.06451e+07	5.38131e+07	3.25022e+07	3.17659e+07	1.08706e+07	2.79216e+07	7.055e+07	6.51845e+07	3.02135e+07	1.83621e+07	6.19364e+06	2.14399e+07	14	11	12	11	8	12
1::P07355;1::A6NMY6	42	8	Annexin A2 OS=Homo sapiens GN=ANXA2 PE=1 SV=2	GN=ANXA2	ANXA2	5.08718e+07	4.77362e+07	2.78993e+07	2.75596e+07	1.54809e+07	1.67026e+07	7.08658e+07	5.78235e+07	2.59346e+07	1.59307e+07	8.82039e+06	1.28253e+07	4	7	5	5	4	4
1::P16112;2::P13608	27	27	Aggrecan core protein OS=Homo sapiens GN=ACAN PE=1 SV=2	GN=ACAN	ACAN	7.22292e+07	5.01941e+07	4.07253e+06	5.82343e+06	3.35494e+06	2.52079e+06	1.00617e+08	6.08008e+07	3.78575e+06	3.36621e+06	1.91151e+06	1.93562e+06	22	20	6	0	3	1
1::P11142	35	20	Heat shock cognate 71 kDa protein OS=Homo sapiens GN=HSPA8 PE=1 SV=1	GN=HSPA8	HSPA8	4.06986e+07	3.37366e+07	4.48873e+07	2.02637e+07	2.12711e+07	2.89358e+07	5.66943e+07	4.08656e+07	4.17264e+07	1.17134e+07	1.21194e+07	2.22187e+07	10	11	12	11	11	9
1::Q8NG11	3	3	Tetraspanin-14 OS=Homo sapiens GN=TSPAN14 PE=1 SV=1	GN=TSPAN14	TSPAN14	4.56494e+07	3.15903e+07	3.7001e+07	2.38208e+08	1.23437e+08	1.11533e+08	6.35909e+07	3.82657e+07	3.43954e+07	1.37695e+08	7.03296e+07	8.56418e+07	2	1	1	1	1	2
1::P08123	48	22	Collagen alpha-2(I) chain OS=Homo sapiens GN=COL1A2 PE=1 SV=7	GN=COL1A2	COL1A2	3.99189e+07	4.63005e+07	2.41065e+07	1.28137e+07	2.06062e+07	1.38229e+07	5.56082e+07	5.60844e+07	2.24089e+07	7.40693e+06	1.17406e+07	1.0614e+07	15	20	12	9	16	12
1::Q00610;1::P53675	48	48	Clathrin heavy chain 1 OS=Homo sapiens GN=CLTC PE=1 SV=5	GN=CLTC	CLTC	3.14578e+07	3.03411e+07	4.44088e+07	2.05143e+07	1.80789e+07	2.34706e+07	4.38216e+07	3.67526e+07	4.12816e+07	1.18582e+07	1.03006e+07	1.80222e+07	31	26	33	18	22	26
1::P35579;1::A7E2Y1	91	72	Myosin-9 OS=Homo sapiens GN=MYH9 PE=1 SV=4	GN=MYH9	MYH9	3.39578e+07	3.11107e+07	3.4659e+07	2.84218e+07	1.45173e+07	2.02625e+07	4.73041e+07	3.76848e+07	3.22184e+07	1.64291e+07	8.27136e+06	1.55588e+07	42	32	37	30	15	29
1::P08133	52	23	Annexin A6 OS=Homo sapiens GN=ANXA6 PE=1 SV=3	GN=ANXA6	ANXA6	3.932e+07	3.80608e+07	2.0256e+07	9.7249e+07	1.40467e+07	4.03462e+07	5.47739e+07	4.61036e+07	1.88296e+07	5.62143e+07	8.00326e+06	3.09803e+07	18	14	9	13	8	11
1::P08670;1::P41219;2::P48616	41	34	Vimentin OS=Homo sapiens GN=VIM PE=1 SV=4	GN=VIM	VIM	3.94792e+07	3.40421e+07	2.25966e+07	1.33699e+07	1.36666e+07	1.47289e+07	5.49956e+07	4.12356e+07	2.10053e+07	7.72842e+06	7.78668e+06	1.13098e+07	24	22	12	8	13	12
1::P23528;2::Q5E9F7	16	9	Cofilin-1 OS=Homo sapiens GN=CFL1 PE=1 SV=3	GN=CFL1	CFL1	3.46359e+07	3.24211e+07	2.8875e+07	1.1744e+07	3.69723e+07	1.39206e+07	4.82487e+07	3.92721e+07	2.68416e+07	6.78855e+06	2.10653e+07	1.06891e+07	5	8	6	5	4	5
1::P26006;2::F1MMS9	19	19	Integrin alpha-3 OS=Homo sapiens GN=ITGA3 PE=1 SV=5	GN=ITGA3	ITGA3	3.83206e+07	3.78578e+07	1.9095e+07	2.20698e+07	1.03447e+07	2.27611e+07	5.33816e+07	4.58577e+07	1.77504e+07	1.27573e+07	5.89399e+06	1.74774e+07	13	17	14	13	12	13
1::Q14112;1::Q14114	45	44	Nidogen-2 OS=Homo sapiens GN=NID2 PE=1 SV=3	GN=NID2	NID2	2.52715e+07	3.79627e+07	2.45634e+07	3.28306e+07	8.1571e+07	4.4566e+07	3.52039e+07	4.59847e+07	2.28337e+07	1.89776e+07	4.64758e+07	3.42206e+07	20	30	15	19	28	27
1::Q6UVK1	49	49	Chondroitin sulfate proteoglycan 4 OS=Homo sapiens GN=CSPG4 PE=1 SV=2	GN=CSPG4	CSPG4	3.01294e+07	3.74184e+07	1.47009e+07	3.03961e+06	6.34726e+06	4.01752e+06	4.1971e+07	4.53254e+07	1.36657e+07	1.75703e+06	3.61641e+06	3.0849e+06	46	38	20	1	9	5
1::P21589;1::Q92830;2::Q05927	23	22	5'-nucleotidase OS=Homo sapiens GN=NT5E PE=1 SV=1	GN=NT5E	NT5E	3.36983e+07	3.20481e+07	1.5477e+07	2.58269e+07	1.11093e+07	1.89375e+07	4.69426e+07	3.88203e+07	1.43871e+07	1.49291e+07	6.32964e+06	1.45414e+07	12	15	11	9	6	13
1::Q99715;2::P25508	70	69	Collagen alpha-1(XII) chain OS=Homo sapiens GN=COL12A1 PE=1 SV=2	GN=COL12A1	COL12A1	3.11242e+07	3.03883e+07	1.6521e+07	3.18399e+07	4.05927e+07	2.18215e+07	4.33569e+07	3.68097e+07	1.53576e+07	1.84049e+07	2.31281e+07	1.67559e+07	28	29	14	28	40	28
1::P13987	6	6	CD59 glycoprotein OS=Homo sapiens GN=CD59 PE=1 SV=1	GN=CD59	CD59	3.24639e+07	2.874e+07	1.62307e+07	1.42878e+07	5.71723e+06	9.18289e+06	4.52231e+07	3.48132e+07	1.50878e+07	8.25901e+06	3.25745e+06	7.05119e+06	4	3	2	6	2	3
1::Q9P2B2	23	23	Prostaglandin F2 receptor negative regulator OS=Homo sapiens GN=PTGFRN PE=1 SV=2	GN=PTGFRN	PTGFRN	2.97068e+07	3.20338e+07	1.53524e+07	3.45051e+06	4.54344e+06	3.47871e+06	4.13824e+07	3.8803e+07	1.42713e+07	1.99455e+06	2.58867e+06	2.67117e+06	19	18	16	4	4	7
1::P08758	27	16	Annexin A5 OS=Homo sapiens GN=ANXA5 PE=1 SV=2	GN=ANXA5	ANXA5	2.46314e+07	3.01705e+07	1.52922e+07	2.23118e+07	1.03354e+07	1.52622e+07	3.43123e+07	3.65459e+07	1.42154e+07	1.28973e+07	5.88868e+06	1.17193e+07	12	8	7	9	8	9
1::Q14204	77	77	Cytoplasmic dynein 1 heavy chain 1 OS=Homo sapiens GN=DYNC1H1 PE=1 SV=5	GN=DYNC1H1	DYNC1H1	1.74936e+07	1.63166e+07	3.2209e+07	8.13982e+06	1.31796e+07	2.42154e+07	2.4369e+07	1.97645e+07	2.99409e+07	4.70518e+06	7.5092e+06	1.85941e+07	33	36	47	11	22	37
1::P35527	28	27	Keratin, type I cytoskeletal 9 OS=Homo sapiens GN=KRT9 PE=1 SV=3	GN=KRT9	KRT9	1.7478e+07	3.52069e+07	1.05731e+07	4.83842e+07	7.93722e+07	2.06194e+07	2.43473e+07	4.26465e+07	9.82853e+06	2.79682e+07	4.5223e+07	1.58328e+07	18	18	8	17	17	15
1::P78509	73	72	Reelin OS=Homo sapiens GN=RELN PE=1 SV=3	GN=RELN	RELN	2.03759e+07	2.18766e+07	1.69715e+07	6.55474e+06	5.1892e+06	6.45703e+06	2.83842e+07	2.64994e+07	1.57764e+07	3.78893e+06	2.9566e+06	4.95811e+06	29	26	16	0	0	0
1::P04899;1::A8MTJ3;1::P09471;1::P19087;1::P38405	23	13	Guanine nucleotide-binding protein G(i) subunit alpha-2 OS=Homo sapiens GN=GNAI2 PE=1 SV=3	GN=GNAI2	GNAI2	1.96649e+07	2.30702e+07	1.62273e+07	1.83691e+07	6.59926e+06	1.86022e+07	2.73937e+07	2.79452e+07	1.50846e+07	1.06182e+07	3.75999e+06	1.42839e+07	9	8	7	8	4	8
1::P04216	5	5	Thy-1 membrane glycoprotein OS=Homo sapiens GN=THY1 PE=1 SV=2	GN=THY1	THY1	2.22861e+07	2.2408e+07	1.29211e+07	1.77751e+07	6.64619e+06	1.74437e+07	3.10451e+07	2.71431e+07	1.20112e+07	1.02748e+07	3.78673e+06	1.33943e+07	6	5	4	3	3	6
1::P13645;1::O76014;1::Q2M2I5;1::Q7Z3Y7;1::Q7Z3Y8;1::Q7Z3Y9;1::Q99456;2::P06394	26	19	Keratin, type I cytoskeletal 10 OS=Homo sapiens GN=KRT10 PE=1 SV=6	GN=KRT10	KRT10	1.61174e+07	3.00149e+07	1.11867e+07	4.55289e+07	5.38152e+07	2.43609e+07	2.2452e+07	3.63574e+07	1.0399e+07	2.63178e+07	3.06617e+07	1.87058e+07	10	13	10	13	13	15
1::Q07954;1::Q9NZR2	58	58	Prolow-density lipoprotein receptor-related protein 1 OS=Homo sapiens GN=LRP1 PE=1 SV=2	GN=LRP1	LRP1	2.13408e+07	1.82287e+07	1.66835e+07	1.10467e+07	1.48463e+07	1.63938e+07	2.97284e+07	2.20807e+07	1.55087e+07	6.38551e+06	8.45882e+06	1.25882e+07	41	28	24	18	26	22
1::P48059;1::Q7Z4I7	15	15	LIM and senescent cell antigen-like-containing domain protein 1 OS=Homo sapiens GN=LIMS1 PE=1 SV=4	GN=LIMS1	LIMS1	1.39168e+07	1.60819e+07	2.17031e+07	1.17948e+07	1.27938e+07	1.79541e+07	1.93865e+07	1.94802e+07	2.01748e+07	6.8179e+06	7.28939e+06	1.37862e+07	8	11	15	9	9	8
1::P18206	39	39	Vinculin OS=Homo sapiens GN=VCL PE=1 SV=4	GN=VCL	VCL	2.09686e+07	1.48282e+07	1.49953e+07	1.53036e+07	1.33391e+07	1.49957e+07	2.92099e+07	1.79616e+07	1.39393e+07	8.84615e+06	7.60011e+06	1.15146e+07	17	18	16	14	9	14
1::P07737	10	6	Profilin-1 OS=Homo sapiens GN=PFN1 PE=1 SV=2	GN=PFN1	PFN1	1.48519e+07	1.88737e+07	1.68019e+07	9.08362e+06	6.31465e+06	1.11504e+07	2.06891e+07	2.28619e+07	1.56187e+07	5.25075e+06	3.59783e+06	8.56197e+06	5	6	5	3	2	3
1::P26022	12	12	Pentraxin-related protein PTX3 OS=Homo sapiens GN=PTX3 PE=1 SV=3	GN=PTX3	PTX3	2.07555e+07	1.74359e+07	7.60078e+06	9.15674e+07	1.01293e+08	7.44398e+06	2.8913e+07	2.11203e+07	7.06554e+06	5.29301e+07	5.77125e+07	5.71595e+06	7	5	3	0	4	4
1::P21810;2::P21809	10	10	Biglycan OS=Homo sapiens GN=BGN PE=1 SV=2	GN=BGN	BGN	2.30368e+07	1.57669e+07	5.96458e+06	444836	2.25379e+06	1.42493e+06	3.20908e+07	1.90986e+07	5.54456e+06	257135	1.28412e+06	1.09415e+06	8	7	5	0	0	2
1::P09382	9	6	Galectin-1 OS=Homo sapiens GN=LGALS1 PE=1 SV=2	GN=LGALS1	LGALS1	2.11381e+07	1.45736e+07	8.87624e+06	1.2151e+07	3.80649e+06	8.75913e+06	2.94459e+07	1.76532e+07	8.25118e+06	7.02385e+06	2.16878e+06	6.7258e+06	5	5	3	5	2	4
1::Q9NRY6	3	3	Phospholipid scramblase 3 OS=Homo sapiens GN=PLSCR3 PE=1 SV=2	GN=PLSCR3	PLSCR3	2.01019e+07	9.35298e+06	1.46593e+07	3.7422e+07	4.72447e+07	2.63512e+07	2.80025e+07	1.13294e+07	1.3627e+07	2.16316e+07	2.69181e+07	2.02341e+07	3	2	1	0	0	0
1::Q09666	71	70	Neuroblast differentiation-associated protein AHNAK OS=Homo sapiens GN=AHNAK PE=1 SV=2	GN=AHNAK	AHNAK	1.57181e+07	1.53966e+07	1.01475e+07	1.01937e+07	5.12615e+06	8.53561e+06	2.18957e+07	1.86501e+07	9.43293e+06	5.89242e+06	2.92067e+06	6.55417e+06	31	34	9	8	4	13
1::P0CG47	5	5	Polyubiquitin-B OS=Homo sapiens GN=UBB PE=1 SV=1	GN=UBB	UBB	1.15308e+07	1.64376e+07	1.32781e+07	3.9398e+06	4.26521e+06	6.43022e+06	1.60627e+07	1.99111e+07	1.2343e+07	2.27738e+06	2.43015e+06	4.93752e+06	6	6	6	1	4	2
1::P27105;1::Q8TAV4	9	9	Erythrocyte band 7 integral membrane protein OS=Homo sapiens GN=STOM PE=1 SV=3	GN=STOM	STOM	1.48273e+07	1.28432e+07	1.35751e+07	7.81613e+06	5.68106e+06	7.08416e+06	2.06548e+07	1.55572e+07	1.26192e+07	4.51808e+06	3.23684e+06	5.43966e+06	8	8	6	8	8	6
1::Q9Y4K0;2::A6H737	26	26	Lysyl oxidase homolog 2 OS=Homo sapiens GN=LOXL2 PE=1 SV=1	GN=LOXL2	LOXL2	1.39156e+07	1.86566e+07	8.36138e+06	6.61499e+06	2.93192e+07	1.16555e+07	1.93849e+07	2.2599e+07	7.77258e+06	3.82376e+06	1.67049e+07	8.94982e+06	11	16	8	8	16	13
1::O15230	57	57	Laminin subunit alpha-5 OS=Homo sapiens GN=LAMA5 PE=1 SV=8	GN=LAMA5	LAMA5	1.25627e+07	2.0731e+07	7.02326e+06	7.66776e+06	1.75491e+07	1.10399e+07	1.75002e+07	2.51117e+07	6.52869e+06	4.43231e+06	9.99874e+06	8.47711e+06	28	38	22	18	24	25
1::P04075;1::P09972	15	15	Fructose-bisphosphate aldolase A OS=Homo sapiens GN=ALDOA PE=1 SV=2	GN=ALDOA	ALDOA	1.49016e+07	1.53339e+07	1.00016e+07	9.67025e+06	7.50612e+06	1.02471e+07	2.07584e+07	1.85741e+07	9.29731e+06	5.58984e+06	4.27669e+06	7.86836e+06	11	7	5	8	5	6
1::P08195	14	14	4F2 cell-surface antigen heavy chain OS=Homo sapiens GN=SLC3A2 PE=1 SV=3	GN=SLC3A2	SLC3A2	1.60682e+07	1.54932e+07	6.71668e+06	7.40238e+06	3.35632e+06	6.31357e+06	2.23834e+07	1.87671e+07	6.2437e+06	4.27891e+06	1.9123e+06	4.84795e+06	13	11	11	9	2	7
1::P08648;2::Q27977	13	13	Integrin alpha-5 OS=Homo sapiens GN=ITGA5 PE=1 SV=2	GN=ITGA5	ITGA5	1.34508e+07	1.52221e+07	9.28694e+06	7.53444e+06	3.74482e+06	7.43543e+06	1.87373e+07	1.84387e+07	8.63295e+06	4.35525e+06	2.13365e+06	5.70938e+06	10	10	10	9	5	6
1::O00468	44	44	Agrin OS=Homo sapiens GN=AGRN PE=1 SV=5	GN=AGRN	AGRN	1.31316e+07	1.83972e+07	6.28304e+06	1.02061e+07	2.65755e+07	1.72805e+07	1.82926e+07	2.22848e+07	5.84059e+06	5.89959e+06	1.51417e+07	1.32691e+07	22	30	13	18	33	22
1::P23142	12	12	Fibulin-1 OS=Homo sapiens GN=FBLN1 PE=1 SV=4	GN=FBLN1	FBLN1	1.23833e+07	9.43786e+06	1.58898e+07	1.27243e+07	1.14419e+07	1.43712e+07	1.72503e+07	1.14322e+07	1.47708e+07	7.3552e+06	6.51912e+06	1.10351e+07	6	5	7	8	6	5
1::P11047;1::Q9Y6N6	38	37	Laminin subunit gamma-1 OS=Homo sapiens GN=LAMC1 PE=1 SV=3	GN=LAMC1	LAMC1	1.27992e+07	1.78959e+07	6.63809e+06	6.63435e+06	1.98192e+07	1.28881e+07	1.78297e+07	2.16775e+07	6.17064e+06	3.83496e+06	1.12922e+07	9.89625e+06	18	21	13	9	23	19
1::P07942	37	37	Laminin subunit beta-1 OS=Homo sapiens GN=LAMB1 PE=1 SV=2	GN=LAMB1	LAMB1	1.20031e+07	1.62929e+07	8.40481e+06	9.28892e+06	1.41031e+07	1.25764e+07	1.67207e+07	1.97357e+07	7.81295e+06	5.36941e+06	8.03539e+06	9.65693e+06	14	18	4	7	15	19
1::P13639;1::Q15029;2::Q3SYU2	30	30	Elongation factor 2 OS=Homo sapiens GN=EEF2 PE=1 SV=4	GN=EEF2	EEF2	1.34409e+07	1.08035e+07	1.24055e+07	6.58542e+06	7.95829e+06	8.56456e+06	1.87235e+07	1.30864e+07	1.15319e+07	3.80667e+06	4.53431e+06	6.5764e+06	17	17	14	7	7	11
1::P35908;1::O95678;1::P12035;1::Q01546;1::Q5XKE5;1::Q7Z794;1::Q8N1N4;2::A3KN27;2::P04260;2::Q148H7	37	29	Keratin, type II cytoskeletal 2 epidermal OS=Homo sapiens GN=KRT2 PE=1 SV=2	GN=KRT2	KRT2	9.24379e+06	1.56624e+07	8.89528e+06	2.46181e+07	2.79234e+07	1.40296e+07	1.28769e+07	1.89721e+07	8.26888e+06	1.42304e+07	1.59096e+07	1.07728e+07	14	14	6	22	19	14
1::Q01995;2::Q9TS87	14	13	Transgelin OS=Homo sapiens GN=TAGLN PE=1 SV=4	GN=TAGLN	TAGLN	1.28014e+07	1.08415e+07	8.79332e+06	6.42864e+06	2.27848e+06	7.04197e+06	1.78327e+07	1.31324e+07	8.1741e+06	3.71605e+06	1.29819e+06	5.40726e+06	10	13	6	7	4	8
1::Q92626	42	42	Peroxidasin homolog OS=Homo sapiens GN=PXDN PE=1 SV=2	GN=PXDN	PXDN	9.41963e+06	1.30255e+07	9.92602e+06	8.58052e+06	3.67237e+07	1.19113e+07	1.31218e+07	1.5778e+07	9.22703e+06	4.95993e+06	2.09237e+07	9.14624e+06	16	20	17	10	30	24
1::Q15582	19	19	Transforming growth factor-beta-induced protein ig-h3 OS=Homo sapiens GN=TGFBI PE=1 SV=1	GN=TGFBI	TGFBI	1.25618e+07	1.15505e+07	7.94059e+06	2.4006e+06	3.01391e+06	2.28749e+06	1.74989e+07	1.39913e+07	7.38142e+06	1.38766e+06	1.7172e+06	1.75647e+06	10	13	11	2	4	5
1::P04004	6	6	Vitronectin OS=Homo sapiens GN=VTN PE=1 SV=1	GN=VTN	VTN	7.52571e+06	9.6217e+06	1.4822e+07	1.5908e+07	7.15936e+06	1.14303e+07	1.04835e+07	1.16549e+07	1.37783e+07	9.19553e+06	4.07911e+06	8.77689e+06	4	5	5	3	3	4
1::Q14764;2::Q3SYU9	37	37	Major vault protein OS=Homo sapiens GN=MVP PE=1 SV=4	GN=MVP	MVP	1.08344e+07	1.46885e+07	5.51481e+06	1.83684e+07	6.07639e+06	1.43909e+07	1.50926e+07	1.77923e+07	5.12646e+06	1.06178e+07	3.46208e+06	1.10502e+07	16	17	8	22	9	15
1::P51149;2::Q3T0F5	8	8	Ras-related protein Rab-7a OS=Homo sapiens GN=RAB7A PE=1 SV=1	GN=RAB7A	RAB7A	1.07876e+07	9.80896e+06	9.6276e+06	3.51655e+06	5.03643e+06	5.50334e+06	1.50275e+07	1.18817e+07	8.94963e+06	2.03273e+06	2.86955e+06	4.2258e+06	5	7	7	3	2	4
1::P21926	4	4	CD9 antigen OS=Homo sapiens GN=CD9 PE=1 SV=4	GN=CD9	CD9	1.25346e+07	1.0507e+07	6.40697e+06	4.97177e+06	1.60094e+06	3.56363e+06	1.7461e+07	1.27273e+07	5.9558e+06	2.87391e+06	912151	2.73638e+06	1	3	3	1	2	1
1::P80723;2::P80724	11	11	Brain acid soluble protein 1 OS=Homo sapiens GN=BASP1 PE=1 SV=2	GN=BASP1	BASP1	1.31926e+07	9.73257e+06	5.00188e+06	5.52079e+06	2.40933e+06	5.59755e+06	1.83776e+07	1.17892e+07	4.64965e+06	3.19127e+06	1.37274e+06	4.29814e+06	12	9	7	10	8	7
1::Q8WUM4	22	22	Programmed cell death 6-interacting protein OS=Homo sapiens GN=PDCD6IP PE=1 SV=1	GN=PDCD6IP	PDCD6IP	9.09621e+06	9.7696e+06	8.19302e+06	2.01618e+06	2.04615e+06	2.98503e+06	1.26713e+07	1.1834e+07	7.61607e+06	1.16544e+06	1.16581e+06	2.29209e+06	15	12	9	5	4	5
1::P69905	6	1	Hemoglobin subunit alpha OS=Homo sapiens GN=HBA1 PE=1 SV=2	GN=HBA1	HBA1	7.79639e+06	7.10153e+06	1.11338e+07	5.90741e+06	4.74528e+06	3.7414e+06	1.08606e+07	8.60218e+06	1.03498e+07	3.41475e+06	2.70367e+06	2.87288e+06	2	1	3	2	0	1
1::Q15758	5	4	Neutral amino acid transporter B(0) OS=Homo sapiens GN=SLC1A5 PE=1 SV=2	GN=SLC1A5	SLC1A5	7.0563e+06	1.17013e+07	6.8346e+06	1.72374e+06	469031	1.60433e+06	9.82962e+06	1.4174e+07	6.35332e+06	996399	267235	1.2319e+06	2	0	2	1	1	0
1::P04083	27	23	Annexin A1 OS=Homo sapiens GN=ANXA1 PE=1 SV=2	GN=ANXA1	ANXA1	8.57072e+06	9.30062e+06	6.69027e+06	8.82871e+06	9.99573e+06	1.40822e+07	1.19393e+07	1.1266e+07	6.21914e+06	5.10339e+06	5.69516e+06	1.08132e+07	10	8	7	5	7	12
1::Q9H4M9;2::Q5E9R3	20	10	EH domain-containing protein 1 OS=Homo sapiens GN=EHD1 PE=1 SV=2	GN=EHD1	EHD1	8.03975e+06	9.05521e+06	7.40053e+06	2.16912e+06	1.9381e+06	2.65257e+06	1.11996e+07	1.09687e+07	6.87939e+06	1.25385e+06	1.10425e+06	2.03681e+06	4	3	4	1	0	1
1::P0DP23;1::P02585	4	4	Calmodulin-1 OS=Homo sapiens GN=CALM1 PE=1 SV=1	GN=CALM1	CALM1	9.435e+06	7.91441e+06	6.5082e+06	3.84286e+06	2.60349e+06	3.2681e+06	1.31432e+07	9.58683e+06	6.0499e+06	2.22135e+06	1.48336e+06	2.50945e+06	3	3	1	1	1	1
1::P06756;2::P80746	23	23	Integrin alpha-V OS=Homo sapiens GN=ITGAV PE=1 SV=2	GN=ITGAV	ITGAV	8.76424e+06	8.5385e+06	5.562e+06	5.03658e+06	2.53504e+06	4.42334e+06	1.22088e+07	1.03428e+07	5.17033e+06	2.91137e+06	1.44436e+06	3.39652e+06	9	9	6	5	0	5
1::Q9Y696;2::Q9XSA7	10	9	Chloride intracellular channel protein 4 OS=Homo sapiens GN=CLIC4 PE=1 SV=4	GN=CLIC4	CLIC4	9.95983e+06	8.96119e+06	3.81915e+06	1.72804e+06	1.79769e+06	2.72511e+06	1.38743e+07	1.08548e+07	3.55021e+06	998883	1.02425e+06	2.09251e+06	9	5	6	1	1	1
1::Q8WUJ3	31	30	Cell migration-inducing and hyaluronan-binding protein OS=Homo sapiens GN=CEMIP PE=1 SV=2	GN=CEMIP	CEMIP	8.98187e+06	7.40971e+06	6.13448e+06	803386	1.01765e+06	539495	1.2512e+07	8.97549e+06	5.70249e+06	464394	579816	414258	21	15	12	0	0	0
1::P23229	11	11	Integrin alpha-6 OS=Homo sapiens GN=ITGA6 PE=1 SV=5	GN=ITGA6	ITGA6	9.48217e+06	6.4642e+06	5.88446e+06	4.09712e+07	3.26767e+06	3.63051e+06	1.32089e+07	7.83017e+06	5.47008e+06	2.36832e+07	1.86179e+06	2.78773e+06	8	4	4	1	4	4
1::P0C0L4	10	5	Complement C4-A OS=Homo sapiens GN=C4A PE=1 SV=2	GN=C4A	C4A	6.62169e+06	5.95971e+06	8.50074e+06	9.3154e+06	1.01015e+07	8.35109e+06	9.22419e+06	7.21907e+06	7.90212e+06	5.38472e+06	5.75544e+06	6.41249e+06	4	2	3	3	4	4
1::P16070	10	6	CD44 antigen OS=Homo sapiens GN=CD44 PE=1 SV=3	GN=CD44	CD44	7.04008e+06	8.00477e+06	5.77646e+06	2.96167e+06	3.47282e+06	4.27687e+06	9.80703e+06	9.69629e+06	5.36969e+06	1.71198e+06	1.97867e+06	3.28404e+06	3	3	3	1	2	3
1::Q9NZM1;1::O75923	44	43	Myoferlin OS=Homo sapiens GN=MYOF PE=1 SV=1	GN=MYOF	MYOF	7.32524e+06	8.81731e+06	3.99988e+06	2.87763e+06	1.40674e+06	3.58079e+06	1.02043e+07	1.06805e+07	3.71821e+06	1.6634e+06	801505	2.74956e+06	20	16	5	3	1	3
1::Q13200	6	6	26S proteasome non-ATPase regulatory subunit 2 OS=Homo sapiens GN=PSMD2 PE=1 SV=3	GN=PSMD2	PSMD2	7.35346e+06	6.73921e+06	5.29846e+06	2.05122e+06	1.00609e+07	6.60298e+06	1.02436e+07	8.16329e+06	4.92534e+06	1.1857e+06	5.73232e+06	5.07018e+06	5	3	3	1	0	1
1::P62879	10	2	Guanine nucleotide-binding protein G(I)/G(S)/G(T) subunit beta-2 OS=Homo sapiens GN=GNB2 PE=1 SV=3	GN=GNB2	GNB2	6.32667e+06	6.63016e+06	5.85443e+06	6.92355e+06	2.70551e+06	5.52855e+06	8.81322e+06	8.0312e+06	5.44216e+06	4.00212e+06	1.54149e+06	4.24516e+06	2	1	1	2	2	1
1::P36578;2::Q58DW0	14	14	60S ribosomal protein L4 OS=Homo sapiens GN=RPL4 PE=1 SV=5	GN=RPL4	RPL4	5.24836e+06	5.7521e+06	7.76283e+06	2.99842e+06	3.21801e+06	5.88293e+06	7.31111e+06	6.9676e+06	7.21617e+06	1.73322e+06	1.83349e+06	4.51728e+06	9	9	11	1	5	9
1::P13611	23	12	Versican core protein OS=Homo sapiens GN=VCAN PE=1 SV=3	GN=VCAN	VCAN	1.06368e+07	6.25928e+06	1.58002e+06	1.34776e+06	3.16387e+06	3.22107e+06	1.48174e+07	7.58195e+06	1.46876e+06	779069	1.80264e+06	2.47334e+06	8	5	0	0	0	2
1::P15144;2::P79098	23	22	Aminopeptidase N OS=Homo sapiens GN=ANPEP PE=1 SV=4	GN=ANPEP	ANPEP	7.98842e+06	7.09485e+06	3.03404e+06	1.09856e+06	649473	1.36272e+06	1.11281e+07	8.59408e+06	2.82039e+06	635020	370043	1.04638e+06	11	8	8	1	0	2
1::P24821	42	42	Tenascin OS=Homo sapiens GN=TNC PE=1 SV=3	GN=TNC	TNC	6.249e+06	7.29576e+06	4.52333e+06	1.04928e+07	3.33881e+07	2.46032e+07	8.70503e+06	8.83745e+06	4.2048e+06	6.06529e+06	1.90232e+07	1.88918e+07	10	10	4	13	20	24
1::Q15063	16	16	Periostin OS=Homo sapiens GN=POSTN PE=1 SV=2	GN=POSTN	POSTN	5.95612e+06	6.76473e+06	4.91639e+06	2.89864e+06	2.55103e+06	3.51305e+06	8.29704e+06	8.19421e+06	4.57018e+06	1.67555e+06	1.45347e+06	2.69754e+06	9	7	9	3	3	5
1::Q99536	10	10	Synaptic vesicle membrane protein VAT-1 homolog OS=Homo sapiens GN=VAT1 PE=1 SV=2	GN=VAT1	VAT1	9.52876e+06	5.23064e+06	2.49009e+06	2.39361e+06	914953	2.35154e+06	1.32738e+07	6.33594e+06	2.31474e+06	1.38362e+06	521303	1.80566e+06	8	5	3	1	1	2
1::P08865	7	7	40S ribosomal protein SA OS=Homo sapiens GN=RPSA PE=1 SV=4	GN=RPSA	RPSA	5.8882e+06	5.19581e+06	6.06753e+06	3.78748e+06	2.33411e+06	3.75615e+06	8.20243e+06	6.29375e+06	5.64026e+06	2.18933e+06	1.32988e+06	2.88421e+06	7	7	7	2	5	5
1::P48509	4	3	CD151 antigen OS=Homo sapiens GN=CD151 PE=1 SV=3	GN=CD151	CD151	7.06047e+06	6.69667e+06	3.38127e+06	2.79116e+06	1.12219e+06	2.66516e+06	9.83543e+06	8.11177e+06	3.14317e+06	1.61342e+06	639380	2.04648e+06	1	2	2	1	0	1
1::P17813	11	11	Endoglin OS=Homo sapiens GN=ENG PE=1 SV=2	GN=ENG	ENG	6.87903e+06	6.68961e+06	3.44759e+06	4.44202e+06	1.31371e+06	3.60778e+06	9.58268e+06	8.10321e+06	3.20482e+06	2.56769e+06	748499	2.77028e+06	9	8	3	4	1	8
1::Q15113	10	10	Procollagen C-endopeptidase enhancer 1 OS=Homo sapiens GN=PCOLCE PE=1 SV=2	GN=PCOLCE	PCOLCE	6.08241e+06	7.16869e+06	3.67514e+06	993799	1.59321e+06	1.16645e+06	8.47297e+06	8.68353e+06	3.41634e+06	574461	907748	895674	11	8	6	0	2	2
1::Q13740;2::Q9BH13	13	13	CD166 antigen OS=Homo sapiens GN=ALCAM PE=1 SV=2	GN=ALCAM	ALCAM	5.62346e+06	6.52559e+06	4.68011e+06	7.6898e+06	9.4303e+06	3.93026e+06	7.83363e+06	7.90453e+06	4.35054e+06	4.44505e+06	5.37301e+06	3.0179e+06	6	6	6	5	3	3
1::P58876;1::O60814;1::P57053;1::Q99880;2::Q32L48	12	2	Histone H2B type 1-D OS=Homo sapiens GN=HIST1H2BD PE=1 SV=2	GN=HIST1H2BD	HIST1H2BD	4.82234e+06	7.26765e+06	4.6441e+06	8.8654e+06	7.56156e+06	2.16179e+07	6.71765e+06	8.8034e+06	4.31707e+06	5.1246e+06	4.30827e+06	1.65995e+07	1	1	2	1	0	1
1::P00338	11	5	L-lactate dehydrogenase A chain OS=Homo sapiens GN=LDHA PE=1 SV=2	GN=LDHA	LDHA	6.84902e+06	5.95511e+06	2.90178e+06	1.70211e+06	1.30278e+06	1.78818e+06	9.54088e+06	7.2135e+06	2.69744e+06	983898	742272	1.37307e+06	3	3	2	3	1	2
1::P60981	11	9	Destrin OS=Homo sapiens GN=DSTN PE=1 SV=3	GN=DSTN	DSTN	6.83565e+06	4.77001e+06	4.02154e+06	2.45686e+06	1.75782e+06	1.92993e+06	9.52224e+06	5.77798e+06	3.73835e+06	1.42017e+06	1.00153e+06	1.48192e+06	7	6	4	3	2	2
1::P63000;1::P60763	7	3	Ras-related C3 botulinum toxin substrate 1 OS=Homo sapiens GN=RAC1 PE=1 SV=1	GN=RAC1	RAC1	4.2102e+06	5.6094e+06	5.70446e+06	4.55763e+06	2.26661e+06	3.49446e+06	5.86493e+06	6.79475e+06	5.30275e+06	2.63451e+06	1.29142e+06	2.68326e+06	2	2	2	1	1	1
1::P05023;1::P20648;1::P54707;1::Q13733;2::Q08DA1	19	12	Sodium/potassium-transporting ATPase subunit alpha-1 OS=Homo sapiens GN=ATP1A1 PE=1 SV=1	GN=ATP1A1	ATP1A1	5.02151e+06	5.96922e+06	4.31794e+06	5.62429e+06	2.14145e+06	5.07512e+06	6.9951e+06	7.23059e+06	4.01388e+06	3.25109e+06	1.22011e+06	3.89699e+06	7	5	4	5	3	9
1::P62701;1::P22090;1::Q8TD47	7	7	40S ribosomal protein S4, X isoform OS=Homo sapiens GN=RPS4X PE=1 SV=2	GN=RPS4X	RPS4X	5.72889e+06	5.50099e+06	2.87163e+06	3.81274e+06	3.37904e+06	2.82571e+06	7.9805e+06	6.66342e+06	2.66941e+06	2.20394e+06	1.92524e+06	2.16976e+06	1	3	3	3	3	3
1::P35442;2::Q95116	16	14	Thrombospondin-2 OS=Homo sapiens GN=THBS2 PE=1 SV=2	GN=THBS2	THBS2	6.7418e+06	5.49567e+06	1.54412e+06	1.51278e+06	816818	1.06697e+06	9.39151e+06	6.65697e+06	1.43539e+06	874458	465390	819282	12	10	3	0	0	0
1::P06733	27	7	Alpha-enolase OS=Homo sapiens GN=ENO1 PE=1 SV=2	GN=ENO1	ENO1	6.29099e+06	4.4521e+06	2.69761e+06	2.86318e+06	3.6002e+06	2.90979e+06	8.76352e+06	5.39289e+06	2.50764e+06	1.65505e+06	2.05125e+06	2.23432e+06	5	3	1	0	1	2
1::Q969P0	15	14	Immunoglobulin superfamily member 8 OS=Homo sapiens GN=IGSF8 PE=1 SV=1	GN=IGSF8	IGSF8	4.15923e+06	5.70377e+06	3.19207e+06	814189	1.21007e+06	639749	5.79393e+06	6.90906e+06	2.96729e+06	470638	689449	491239	8	9	6	0	0	0
1::P60660;1::P05976;1::P14649	6	6	Myosin light polypeptide 6 OS=Homo sapiens GN=MYL6 PE=1 SV=2	GN=MYL6	MYL6	4.98923e+06	3.68316e+06	4.06444e+06	3.51824e+06	1.89859e+06	2.8603e+06	6.95013e+06	4.46146e+06	3.77822e+06	2.0337e+06	1.08174e+06	2.19632e+06	4	3	2	4	3	2
1::O43707;1::P35609;1::Q08043;1::Q9H254;2::A5D7D1	26	16	Alpha-actinin-4 OS=Homo sapiens GN=ACTN4 PE=1 SV=2	GN=ACTN4	ACTN4	5.60482e+06	3.99456e+06	3.09375e+06	1.91045e+06	1.36271e+06	942211	7.80767e+06	4.83867e+06	2.87589e+06	1.10433e+06	776417	723488	9	6	8	1	0	2
1::P52209	7	7	6-phosphogluconate dehydrogenase, decarboxylating OS=Homo sapiens GN=PGD PE=1 SV=3	GN=PGD	PGD	4.21417e+06	2.82618e+06	5.41776e+06	1.91656e+06	4.31793e+06	2.99819e+06	5.87046e+06	3.42339e+06	5.03625e+06	1.10786e+06	2.46018e+06	2.3022e+06	3	4	4	1	2	2
1::Q13683	11	11	Integrin alpha-7 OS=Homo sapiens GN=ITGA7 PE=1 SV=3	GN=ITGA7	ITGA7	4.82737e+06	5.29535e+06	2.32614e+06	1.52482e+06	1.66385e+06	1.91063e+06	6.72466e+06	6.41432e+06	2.16234e+06	881414	947991	1.4671e+06	8	7	2	1	1	0
1::Q9NZN4	18	14	EH domain-containing protein 2 OS=Homo sapiens GN=EHD2 PE=1 SV=2	GN=EHD2	EHD2	4.78059e+06	4.95549e+06	2.7011e+06	2.61503e+06	1.30575e+06	1.42114e+06	6.6595e+06	6.00265e+06	2.51089e+06	1.51161e+06	743961	1.09124e+06	7	5	5	1	1	5
1::P05387	4	4	60S acidic ribosomal protein P2 OS=Homo sapiens GN=RPLP2 PE=1 SV=1	GN=RPLP2	RPLP2	3.74977e+06	3.72183e+06	4.9051e+06	2.2358e+06	4.0768e+06	2.55572e+06	5.22354e+06	4.5083e+06	4.55968e+06	1.29239e+06	2.32279e+06	1.96244e+06	5	4	4	2	3	3
1::P02786;1::Q9UP52	10	10	Transferrin receptor protein 1 OS=Homo sapiens GN=TFRC PE=1 SV=2	GN=TFRC	TFRC	3.45949e+06	3.85684e+06	5.05935e+06	2.18842e+06	2.33544e+06	2.38106e+06	4.81916e+06	4.67184e+06	4.70308e+06	1.265e+06	1.33064e+06	1.82833e+06	3	5	3	3	3	4
1::Q9NZN3	16	4	EH domain-containing protein 3 OS=Homo sapiens GN=EHD3 PE=1 SV=2	GN=EHD3	EHD3	3.41214e+06	2.54588e+06	6.37064e+06	979888	1.80537e+06	2.26523e+06	4.7532e+06	3.08386e+06	5.92202e+06	566419	1.02862e+06	1.73938e+06	4	2	5	3	0	2
1::P22105;1::Q16473	76	76	Tenascin-X OS=Homo sapiens GN=TNXB PE=1 SV=4	GN=TNXB	TNXB	3.81904e+06	3.221e+06	4.70451e+06	2.43709e+06	2.60686e+06	2.88802e+06	5.32003e+06	3.90164e+06	4.37322e+06	1.40875e+06	1.48528e+06	2.2176e+06	0	0	0	0	0	0
1::P62937	8	2	Peptidyl-prolyl cis-trans isomerase A OS=Homo sapiens GN=PPIA PE=1 SV=2	GN=PPIA	PPIA	6.02668e+06	3.38664e+06	2.22693e+06	2.05188e+06	771577	1.4259e+06	8.39533e+06	4.10228e+06	2.07011e+06	1.18608e+06	439613	1.09489e+06	2	1	2	0	0	2
1::P62736;1::P63267	28	1	Actin, aortic smooth muscle OS=Homo sapiens GN=ACTA2 PE=1 SV=1	GN=ACTA2	ACTA2	5.51968e+06	3.48632e+06	2.61663e+06	1.70846e+06	1.01627e+06	2.44239e+06	7.68907e+06	4.22303e+06	2.43237e+06	987566	579032	1.87542e+06	1	1	1	0	0	1
1::P02461	17	14	Collagen alpha-1(III) chain OS=Homo sapiens GN=COL3A1 PE=1 SV=4	GN=COL3A1	COL3A1	4.44748e+06	4.05173e+06	3.0675e+06	7.53701e+06	5.11918e+06	3.62414e+06	6.19547e+06	4.90791e+06	2.85149e+06	4.35673e+06	2.9167e+06	2.78284e+06	6	7	0	4	6	5
1::P48643	11	10	T-complex protein 1 subunit epsilon OS=Homo sapiens GN=CCT5 PE=1 SV=1	GN=CCT5	CCT5	8.87215e+06	1.01301e+06	1.35911e+06	1.93377e+06	708253	2.90498e+06	1.23592e+07	1.22707e+06	1.2634e+06	1.11781e+06	403534	2.23062e+06	5	4	5	3	2	3
1::P61769	5	4	Beta-2-microglobulin OS=Homo sapiens GN=B2M PE=1 SV=1	GN=B2M	B2M	4.54807e+06	4.12474e+06	2.44773e+06	5.06675e+06	2.12183e+06	3.70841e+06	6.33559e+06	4.99635e+06	2.27536e+06	2.92881e+06	1.20893e+06	2.84755e+06	4	2	2	5	3	2
1::P05362	5	5	Intercellular adhesion molecule 1 OS=Homo sapiens GN=ICAM1 PE=1 SV=2	GN=ICAM1	ICAM1	4.07955e+06	4.95915e+06	2.00069e+06	2.88195e+06	1.65419e+06	1.81523e+06	5.68293e+06	6.00709e+06	1.8598e+06	1.6659e+06	942491	1.39385e+06	4	5	3	3	1	5
1::P07900;1::Q58FG0	26	13	Heat shock protein HSP 90-alpha OS=Homo sapiens GN=HSP90AA1 PE=1 SV=5	GN=HSP90AA1	HSP90AA1	3.95255e+06	3.13378e+06	3.93248e+06	1.63515e+06	2.66033e+06	2.24208e+06	5.50602e+06	3.79599e+06	3.65556e+06	945188	1.51575e+06	1.7216e+06	7	7	8	2	7	6
1::O60716	13	13	Catenin delta-1 OS=Homo sapiens GN=CTNND1 PE=1 SV=1	GN=CTNND1	CTNND1	3.7397e+06	4.32035e+06	2.7791e+06	3.16941e+06	1.12351e+06	3.14387e+06	5.20951e+06	5.23329e+06	2.5834e+06	1.83206e+06	640131	2.41406e+06	11	8	7	4	2	8
1::P04114	6	6	Apolipoprotein B-100 OS=Homo sapiens GN=APOB PE=1 SV=2	GN=APOB	APOB	4.30069e+06	3.39088e+06	3.0421e+06	5.85278e+06	5.62103e+06	3.46967e+06	5.99098e+06	4.10742e+06	2.82787e+06	3.38317e+06	3.20264e+06	2.66423e+06	2	2	2	3	3	2
1::P01591	2	2	Immunoglobulin J chain OS=Homo sapiens GN=JCHAIN PE=1 SV=4	GN=JCHAIN	JCHAIN	3.89599e+06	3.04742e+06	3.5528e+06	4.76121e+06	4.19832e+06	4.52283e+06	5.42722e+06	3.69137e+06	3.30261e+06	2.75219e+06	2.39203e+06	3.47291e+06	2	2	1	0	1	3
1::P62258	4	4	14-3-3 protein epsilon OS=Homo sapiens GN=YWHAE PE=1 SV=1	GN=YWHAE	YWHAE	3.80675e+06	3.92101e+06	2.50098e+06	3.27075e+06	1.18036e+06	2.0894e+06	5.30291e+06	4.74957e+06	2.32486e+06	1.89064e+06	672524	1.60437e+06	2	2	2	0	2	2
1::Q10471	3	3	Polypeptide N-acetylgalactosaminyltransferase 2 OS=Homo sapiens GN=GALNT2 PE=1 SV=1	GN=GALNT2	GALNT2	2.40035e+06	2.69666e+06	5.10426e+06	2.61704e+06	3.18138e+06	5.70547e+06	3.34375e+06	3.2665e+06	4.74482e+06	1.51277e+06	1.81262e+06	4.38101e+06	0	0	0	0	0	0
1::P18669;1::P15259;1::Q8N0Y7;2::Q3SZ62	8	8	Phosphoglycerate mutase 1 OS=Homo sapiens GN=PGAM1 PE=1 SV=2	GN=PGAM1	PGAM1	3.40968e+06	3.76218e+06	2.93513e+06	964489	845305	2.3897e+06	4.74978e+06	4.55718e+06	2.72844e+06	557518	481621	1.83496e+06	6	7	5	2	1	4
1::O00159	29	8	Unconventional myosin-Ic OS=Homo sapiens GN=MYO1C PE=1 SV=4	GN=MYO1C	MYO1C	4.29358e+06	3.71527e+06	2.02362e+06	1.86725e+06	663414	3.34653e+06	5.98107e+06	4.50035e+06	1.88112e+06	1.07935e+06	377986	2.56967e+06	6	7	3	4	1	2
1::P23634;1::Q01814	18	9	Plasma membrane calcium-transporting ATPase 4 OS=Homo sapiens GN=ATP2B4 PE=1 SV=2	GN=ATP2B4	ATP2B4	4.81278e+06	3.36561e+06	1.50286e+06	1.32896e+06	732330	852376	6.70433e+06	4.07681e+06	1.39703e+06	768200	417252	654507	7	4	0	2	0	1
1::P50995	14	5	Annexin A11 OS=Homo sapiens GN=ANXA11 PE=1 SV=1	GN=ANXA11	ANXA11	4.13118e+06	3.73999e+06	1.66726e+06	2.69454e+06	1.13141e+06	2.78503e+06	5.75484e+06	4.5303e+06	1.54985e+06	1.55757e+06	644631	2.13852e+06	3	4	0	1	0	1
1::O95445	2	2	Apolipoprotein M OS=Homo sapiens GN=APOM PE=1 SV=2	GN=APOM	APOM	2.85559e+06	2.80935e+06	3.82583e+06	2.20847e+06	2.24185e+06	1.81875e+06	3.97791e+06	3.403e+06	3.55642e+06	1.27659e+06	1.27732e+06	1.39655e+06	1	2	2	2	1	2
1::P17302;2::P18246	6	6	Gap junction alpha-1 protein OS=Homo sapiens GN=GJA1 PE=1 SV=2	GN=GJA1	GJA1	3.32103e+06	3.62477e+06	2.5285e+06	133922	61663.5	156205	4.62629e+06	4.39073e+06	2.35045e+06	77413.2	35133.4	119944	5	6	4	0	0	0
1::P53801	2	2	Pituitary tumor-transforming gene 1 protein-interacting protein OS=Homo sapiens GN=PTTG1IP PE=1 SV=1	GN=PTTG1IP	PTTG1IP	3.16626e+06	3.7034e+06	2.57485e+06	661328	80255.4	610163	4.41069e+06	4.48598e+06	2.39353e+06	382277	45726.3	468521	2	3	2	0	0	0
1::P68371;1::Q3ZCM7	32	1	Tubulin beta-4B chain OS=Homo sapiens GN=TUBB4B PE=1 SV=1	GN=TUBB4B	TUBB4B	3.07068e+06	1.27771e+06	4.9577e+06	2.19369e+06	4.34896e+06	4.847e+06	4.27755e+06	1.54771e+06	4.60858e+06	1.26805e+06	2.47786e+06	3.72183e+06	1	1	1	1	1	1
1::P31949	7	7	Protein S100-A11 OS=Homo sapiens GN=S100A11 PE=1 SV=2	GN=S100A11	S100A11	3.35144e+06	3.64802e+06	2.2133e+06	2.68578e+06	1.53501e+06	2.525e+06	4.66865e+06	4.41889e+06	2.05744e+06	1.5525e+06	874586	1.93885e+06	3	2	1	2	1	2
1::P35221;1::P26232;2::Q3MHM6	18	16	Catenin alpha-1 OS=Homo sapiens GN=CTNNA1 PE=1 SV=1	GN=CTNNA1	CTNNA1	3.34989e+06	3.77855e+06	1.9662e+06	2.01481e+06	594166	2.50932e+06	4.66649e+06	4.577e+06	1.82774e+06	1.16465e+06	338532	1.92681e+06	10	9	8	8	2	8
1::P08962	3	3	CD63 antigen OS=Homo sapiens GN=CD63 PE=1 SV=2	GN=CD63	CD63	1.88177e+06	5.30379e+06	1.7961e+06	66929.4	485957	360481	2.62136e+06	6.42455e+06	1.66962e+06	38688.3	276878	276800	0	1	1	0	0	0
1::O95084;2::Q1LZE9	10	10	Serine protease 23 OS=Homo sapiens GN=PRSS23 PE=1 SV=1	GN=PRSS23	PRSS23	2.37772e+06	2.56698e+06	3.96627e+06	1.13376e+06	5.43062e+06	5.40555e+06	3.31223e+06	3.10941e+06	3.68697e+06	655365	3.09415e+06	4.15072e+06	4	4	5	2	5	4
1::Q9NQC3	7	7	Reticulon-4 OS=Homo sapiens GN=RTN4 PE=1 SV=2	GN=RTN4	RTN4	2.42485e+06	3.34949e+06	3.06149e+06	2.7521e+06	2.27642e+07	2.20579e+06	3.37789e+06	4.05728e+06	2.84591e+06	1.59084e+06	1.29701e+07	1.69374e+06	3	4	3	3	1	3
1::P61106	7	6	Ras-related protein Rab-14 OS=Homo sapiens GN=RAB14 PE=1 SV=4	GN=RAB14	RAB14	1.84462e+06	3.25292e+06	3.54346e+06	2.63512e+06	907055	2.22277e+06	2.56961e+06	3.94031e+06	3.29393e+06	1.52322e+06	516803	1.70678e+06	2	1	3	1	1	1
1::Q9UBI6;2::Q28024	5	5	Guanine nucleotide-binding protein G(I)/G(S)/G(O) subunit gamma-12 OS=Homo sapiens GN=GNG12 PE=1 SV=3	GN=GNG12	GNG12	3.38601e+06	3.66139e+06	1.52942e+06	6.36839e+06	1.02696e+06	3.44422e+06	4.7168e+06	4.4351e+06	1.42171e+06	3.68122e+06	585119	2.64468e+06	2	4	1	3	1	2
1::P15153;1::P17081	7	3	Ras-related C3 botulinum toxin substrate 2 OS=Homo sapiens GN=RAC2 PE=1 SV=1	GN=RAC2	RAC2	2.80853e+06	2.29494e+06	3.23749e+06	1.72331e+06	1.30583e+06	1.5043e+06	3.91236e+06	2.77989e+06	3.0095e+06	996150	744009	1.15509e+06	1	3	2	0	2	0
1::P63092	7	6	Guanine nucleotide-binding protein G(s) subunit alpha isoforms short OS=Homo sapiens GN=GNAS PE=1 SV=1	GN=GNAS	GNAS	3.26639e+06	2.94162e+06	1.84293e+06	2.01168e+06	444818	2.02875e+06	4.55017e+06	3.56323e+06	1.71315e+06	1.16284e+06	253439	1.5578e+06	5	2	1	2	1	3
1::P13497;1::O43897;1::Q9Y6L7	18	18	Bone morphogenetic protein 1 OS=Homo sapiens GN=BMP1 PE=1 SV=2	GN=BMP1	BMP1	2.87363e+06	3.18481e+06	1.81365e+06	1.19066e+06	1.48394e+06	1.73365e+06	4.00305e+06	3.85781e+06	1.68593e+06	688256	845489	1.33121e+06	10	13	5	0	3	0
1::P43007;1::P43003;2::A2VDL4	6	6	Neutral amino acid transporter A OS=Homo sapiens GN=SLC1A4 PE=1 SV=1	GN=SLC1A4	SLC1A4	2.34763e+06	3.42721e+06	2.07692e+06	949167	691910	671828	3.27031e+06	4.15143e+06	1.93067e+06	548661	394222	515871	4	5	4	2	0	2
1::P55263	4	4	Adenosine kinase OS=Homo sapiens GN=ADK PE=1 SV=2	GN=ADK	ADK	1.96988e+06	2.01397e+06	3.68299e+06	867045	2.63815e+06	1.22661e+06	2.7441e+06	2.43955e+06	3.42363e+06	501191	1.50311e+06	941867	2	3	3	2	1	2
1::Q9Y6C2	18	17	EMILIN-1 OS=Homo sapiens GN=EMILIN1 PE=1 SV=3	GN=EMILIN1	EMILIN1	2.04637e+06	2.8998e+06	2.72017e+06	207573	969475	1.48535e+06	2.85065e+06	3.51257e+06	2.52862e+06	119987	552367	1.14054e+06	7	11	8	0	5	3
1::Q96AC1;1::Q9BQL6	14	14	Fermitin family homolog 2 OS=Homo sapiens GN=FERMT2 PE=1 SV=1	GN=FERMT2	FERMT2	2.97457e+06	2.86578e+06	1.77527e+06	4.24961e+06	1.17583e+06	5.90931e+06	4.14366e+06	3.47136e+06	1.65025e+06	2.45647e+06	669940	4.53754e+06	6	4	3	6	1	9
1::Q16777;1::P0C0S8	9	3	Histone H2A type 2-C OS=Homo sapiens GN=HIST2H2AC PE=1 SV=4	GN=HIST2H2AC	HIST2H2AC	2.08018e+06	3.54522e+06	1.81328e+06	3.33327e+06	1.90894e+06	5.72827e+06	2.89775e+06	4.29437e+06	1.68559e+06	1.92678e+06	1.08763e+06	4.39852e+06	0	2	0	1	2	2
1::O75340	7	7	Programmed cell death protein 6 OS=Homo sapiens GN=PDCD6 PE=1 SV=1	GN=PDCD6	PDCD6	2.26565e+06	2.46266e+06	2.67649e+06	2.38903e+06	3.4891e+06	1.00144e+06	3.15611e+06	2.98305e+06	2.48802e+06	1.38097e+06	1.98795e+06	768969	5	5	3	1	0	1
1::P01023	23	10	Alpha-2-macroglobulin OS=Homo sapiens GN=A2M PE=1 SV=3	GN=A2M	A2M	3.03068e+06	2.86869e+06	1.41034e+06	684274	663628	914162	4.22182e+06	3.47489e+06	1.31102e+06	395542	378109	701950	8	5	1	0	0	0
1::Q13642	7	7	Four and a half LIM domains protein 1 OS=Homo sapiens GN=FHL1 PE=1 SV=4	GN=FHL1	FHL1	2.32051e+06	3.09984e+06	1.81806e+06	1.39238e+06	137748	646092	3.23253e+06	3.75487e+06	1.69003e+06	804861	78483.1	496109	7	3	3	1	0	2
1::P04792	6	4	Heat shock protein beta-1 OS=Homo sapiens GN=HSPB1 PE=1 SV=2	GN=HSPB1	HSPB1	2.86944e+06	2.79435e+06	1.4362e+06	2.08933e+06	683135	2.32361e+06	3.99721e+06	3.38484e+06	1.33506e+06	1.20773e+06	389222	1.78421e+06	3	2	1	0	0	3
1::O95834	5	5	Echinoderm microtubule-associated protein-like 2 OS=Homo sapiens GN=EML2 PE=1 SV=1	GN=EML2	EML2	952537	1.94894e+06	4.17735e+06	663213	1.54214e+06	1.23326e+06	1.32691e+06	2.36078e+06	3.88318e+06	383367	878651	946972	3	1	3	0	0	2
1::Q7Z304	18	18	MAM domain-containing protein 2 OS=Homo sapiens GN=MAMDC2 PE=2 SV=3	GN=MAMDC2	MAMDC2	2.15114e+06	2.79692e+06	2.0965e+06	1.32051e+06	1.24005e+06	1.76728e+06	2.99659e+06	3.38795e+06	1.94887e+06	763313	706527	1.35703e+06	0	1	1	0	1	1
1::Q9Y639	7	7	Neuroplastin OS=Homo sapiens GN=NPTN PE=1 SV=2	GN=NPTN	NPTN	2.94339e+06	2.76615e+06	1.18213e+06	1.5629e+06	366403	1.093e+06	4.10022e+06	3.35068e+06	1.09889e+06	903429	208761	839275	4	3	0	5	0	0
1::P50914;2::Q3T0U2	2	2	60S ribosomal protein L14 OS=Homo sapiens GN=RPL14 PE=1 SV=4	GN=RPL14	RPL14	1.96205e+06	2.06096e+06	2.79402e+06	1.09858e+06	890069	1.79136e+06	2.73319e+06	2.49646e+06	2.59727e+06	635028	507125	1.37551e+06	1	2	1	1	1	2
1::P06132	7	7	Uroporphyrinogen decarboxylase OS=Homo sapiens GN=UROD PE=1 SV=2	GN=UROD	UROD	1.61184e+06	1.76085e+06	3.44182e+06	397478	978714	1.19773e+06	2.24534e+06	2.13294e+06	3.19945e+06	229760	557632	919689	6	3	5	0	3	2
1::P15880	9	9	40S ribosomal protein S2 OS=Homo sapiens GN=RPS2 PE=1 SV=2	GN=RPS2	RPS2	2.01789e+06	2.43718e+06	2.32339e+06	1.34038e+06	1.05353e+06	2.03587e+06	2.81097e+06	2.95218e+06	2.15978e+06	774802	600261	1.56326e+06	5	4	6	3	1	5
1::P22392;1::O60361;1::P15531;2::P52174	6	6	Nucleoside diphosphate kinase B OS=Homo sapiens GN=NME2 PE=1 SV=1	GN=NME2	NME2	2.50519e+06	2.58973e+06	1.58525e+06	1.39544e+06	477294	1.1709e+06	3.48979e+06	3.13698e+06	1.47361e+06	806628	271943	899092	2	5	2	3	1	1
1::P14625;1::Q58FF3;2::Q95M18	22	21	Endoplasmin OS=Homo sapiens GN=HSP90B1 PE=1 SV=1	GN=HSP90B1	HSP90B1	2.4485e+06	2.27009e+06	1.91089e+06	6.233e+06	1.67649e+06	1.62809e+06	3.41082e+06	2.74979e+06	1.77633e+06	3.60296e+06	955198	1.25015e+06	4	3	2	1	2	3
1::P14543	12	11	Nidogen-1 OS=Homo sapiens GN=NID1 PE=1 SV=3	GN=NID1	NID1	2.26119e+06	2.59912e+06	1.62254e+06	1.28331e+06	2.69516e+06	3.21632e+06	3.1499e+06	3.14835e+06	1.50828e+06	741810	1.53559e+06	2.46969e+06	3	1	1	0	6	2
1::P50552;2::Q2TA49	5	5	Vasodilator-stimulated phosphoprotein OS=Homo sapiens GN=VASP PE=1 SV=3	GN=VASP	VASP	1.42992e+06	1.98418e+06	2.99031e+06	2.23835e+06	1.79401e+06	2.10335e+06	1.99192e+06	2.40346e+06	2.77973e+06	1.29387e+06	1.02216e+06	1.61508e+06	3	4	3	1	2	3
1::P27348;1::P31947	9	6	14-3-3 protein theta OS=Homo sapiens GN=YWHAQ PE=1 SV=1	GN=YWHAQ	YWHAQ	2.88614e+06	1.73578e+06	1.71986e+06	1.11367e+06	377041	746361	4.02048e+06	2.10258e+06	1.59875e+06	643751	214823	573102	4	5	3	2	2	1
1::P13612	9	9	Integrin alpha-4 OS=Homo sapiens GN=ITGA4 PE=1 SV=3	GN=ITGA4	ITGA4	2.46121e+06	2.0246e+06	1.69986e+06	185111	240667	317826	3.42854e+06	2.45242e+06	1.58015e+06	107003	137122	244046	3	8	5	1	0	0
1::Q8IX30;1::Q8IWY4	13	13	Signal peptide, CUB and EGF-like domain-containing protein 3 OS=Homo sapiens GN=SCUBE3 PE=1 SV=1	GN=SCUBE3	SCUBE3	2.34094e+06	2.41967e+06	1.42136e+06	499425	697611	435131	3.26099e+06	2.93098e+06	1.32126e+06	288690	397471	334120	8	9	6	0	0	0
1::Q8NHW5	4	4	60S acidic ribosomal protein P0-like OS=Homo sapiens GN=RPLP0P6 PE=5 SV=1	GN=RPLP0P6	RPLP0P6	1.13247e+06	2.5252e+06	2.31341e+06	642077	829262	1.16839e+06	1.57756e+06	3.05881e+06	2.1505e+06	371150	472480	897163	4	2	2	4	4	2
1::P01137;2::P18341	8	6	Transforming growth factor beta-1 OS=Homo sapiens GN=TGFB1 PE=1 SV=2	GN=TGFB1	TGFB1	2.87196e+06	1.57943e+06	1.50801e+06	163960	551951	354300	4.00072e+06	1.91319e+06	1.40182e+06	94776.2	314479	272053	5	4	3	0	2	1
1::Q04917	6	5	14-3-3 protein eta OS=Homo sapiens GN=YWHAH PE=1 SV=4	GN=YWHAH	YWHAH	2.00387e+06	2.13665e+06	1.65235e+06	884086	725454	1.11825e+06	2.79144e+06	2.58816e+06	1.536e+06	511042	413334	858660	3	3	4	2	1	2
1::P12814	19	8	Alpha-actinin-1 OS=Homo sapiens GN=ACTN1 PE=1 SV=2	GN=ACTN1	ACTN1	2.3557e+06	2.14491e+06	1.25386e+06	852229	982407	432999	3.28156e+06	2.59816e+06	1.16556e+06	492627	559735	332484	6	3	0	1	1	1
1::P18621;2::Q3T025	7	7	60S ribosomal protein L17 OS=Homo sapiens GN=RPL17 PE=1 SV=3	GN=RPL17	RPL17	1.91982e+06	1.78041e+06	1.85189e+06	687227	499885	965589	2.67437e+06	2.15664e+06	1.72148e+06	397248	284814	741439	6	5	3	2	0	2
1::Q9BXJ4	4	4	Complement C1q tumor necrosis factor-related protein 3 OS=Homo sapiens GN=C1QTNF3 PE=1 SV=1	GN=C1QTNF3	C1QTNF3	2.74822e+06	1.32866e+06	1.37982e+06	1.23373e+06	1.98491e+06	1.76824e+06	3.82835e+06	1.60943e+06	1.28265e+06	713149	1.13092e+06	1.35776e+06	2	1	2	3	3	2
1::P29966;2::P12624	8	8	Myristoylated alanine-rich C-kinase substrate OS=Homo sapiens GN=MARCKS PE=1 SV=4	GN=MARCKS	MARCKS	2.10713e+06	1.93496e+06	1.36496e+06	1.19336e+06	254950	1.98667e+06	2.93528e+06	2.34385e+06	1.26884e+06	689816	145260	1.52549e+06	4	4	2	5	2	2
1::Q9H2B4	2	2	Sulfate anion transporter 1 OS=Homo sapiens GN=SLC26A1 PE=1 SV=2	GN=SLC26A1	SLC26A1	2.65112e+06	1.17078e+06	1.39549e+06	4.41314	15.8181	13811.7	3.69308e+06	1.41818e+06	1.29722e+06	2.55099	9.01254	10605.5	1	0	1	0	0	0
1::O75083	20	2	WD repeat-containing protein 1 OS=Homo sapiens GN=WDR1 PE=1 SV=4	GN=WDR1	WDR1	1.55503e+06	2.39703e+06	1.25335e+06	421510	281038	536452	2.16621e+06	2.90356e+06	1.16509e+06	243652	160124	411921	2	1	0	0	0	0
1::Q4LDE5	13	12	Sushi, von Willebrand factor type A, EGF and pentraxin domain-containing protein 1 OS=Homo sapiens GN=SVEP1 PE=1 SV=3	GN=SVEP1	SVEP1	2.89874e+06	1.52561e+06	770846	447209	798873	617395	4.03802e+06	1.84799e+06	716564	258507	455166	474074	5	8	3	0	0	0
1::P30101;2::P38657	21	21	Protein disulfide-isomerase A3 OS=Homo sapiens GN=PDIA3 PE=1 SV=4	GN=PDIA3	PDIA3	2.22805e+06	1.69018e+06	1.20429e+06	4.12555e+06	895242	2.46263e+06	3.10374e+06	2.04734e+06	1.11948e+06	2.38475e+06	510072	1.89096e+06	5	4	0	1	0	1
1::P26373;2::Q56JZ1	7	7	60S ribosomal protein L13 OS=Homo sapiens GN=RPL13 PE=1 SV=4	GN=RPL13	RPL13	1.11546e+06	1.39423e+06	2.47273e+06	528129	1.17018e+06	1.29589e+06	1.55386e+06	1.68885e+06	2.2986e+06	305282	666723	995067	3	4	4	0	1	2
1::P27635;1::Q96L21;2::Q2TBW8	8	8	60S ribosomal protein L10 OS=Homo sapiens GN=RPL10 PE=1 SV=4	GN=RPL10	RPL10	1.80577e+06	1.52948e+06	1.46566e+06	633680	598447	1.15851e+06	2.51549e+06	1.85268e+06	1.36245e+06	366296	340971	889572	2	4	6	2	2	2
1::Q04756	4	4	Hepatocyte growth factor activator OS=Homo sapiens GN=HGFAC PE=1 SV=1	GN=HGFAC	HGFAC	1.89671e+06	1.27155e+06	1.63146e+06	2.16356e+06	3.75221e+06	1.3125e+06	2.64217e+06	1.54025e+06	1.51657e+06	1.25063e+06	2.13786e+06	1.00782e+06	3	2	3	2	2	3
1::P01031	5	4	Complement C5 OS=Homo sapiens GN=C5 PE=1 SV=4	GN=C5	C5	1.76903e+06	1.47567e+06	1.53419e+06	1.41765e+06	1.8041e+06	1.56387e+06	2.46431e+06	1.7875e+06	1.42615e+06	819465	1.0279e+06	1.20084e+06	4	1	2	2	3	2
1::P61981	7	3	14-3-3 protein gamma OS=Homo sapiens GN=YWHAG PE=1 SV=2	GN=YWHAG	YWHAG	1.29773e+06	1.87859e+06	1.50782e+06	1.03742e+06	600983	950414	1.80777e+06	2.27555e+06	1.40164e+06	599677	342416	729787	2	3	2	2	2	3
1::Q96P44	2	2	Collagen alpha-1(XXI) chain OS=Homo sapiens GN=COL21A1 PE=2 SV=1	GN=COL21A1	COL21A1	572408	1.90674e+06	2.15581e+06	1.2081e+06	2.10215e+06	3.351e+06	797380	2.30966e+06	2.004e+06	698334	1.19772e+06	2.5731e+06	0	0	1	0	2	1
1::P07237;2::P05307	18	18	Protein disulfide-isomerase OS=Homo sapiens GN=P4HB PE=1 SV=3	GN=P4HB	P4HB	1.28169e+06	1.98207e+06	1.36746e+06	1.50989e+06	860459	580611	1.78542e+06	2.40091e+06	1.27116e+06	872783	490255	445829	2	3	3	3	0	1
1::P61019	8	3	Ras-related protein Rab-2A OS=Homo sapiens GN=RAB2A PE=1 SV=1	GN=RAB2A	RAB2A	1.44092e+06	1.61358e+06	1.57408e+06	1.09602e+06	375522	909306	2.00725e+06	1.95455e+06	1.46324e+06	633549	213957	698222	1	1	1	1	0	1
1::Q14699	9	9	Raftlin OS=Homo sapiens GN=RFTN1 PE=1 SV=4	GN=RFTN1	RFTN1	1.81592e+06	1.81867e+06	992530	624915	272037	358913	2.52963e+06	2.20297e+06	922636	361229	154996	275596	6	4	5	2	0	2
1::O75131	7	7	Copine-3 OS=Homo sapiens GN=CPNE3 PE=1 SV=1	GN=CPNE3	CPNE3	1.24143e+06	2.04742e+06	1.2322e+06	706975	348101	552367	1.72934e+06	2.48006e+06	1.14543e+06	408664	198334	424142	4	4	1	0	0	0
1::Q5T4S7	16	16	E3 ubiquitin-protein ligase UBR4 OS=Homo sapiens GN=UBR4 PE=1 SV=1	GN=UBR4	UBR4	1.0214e+06	1.20754e+06	2.14148e+06	442112	485793	1.15022e+06	1.42284e+06	1.46271e+06	1.99068e+06	255561	276785	883214	5	5	7	2	4	5
1::P26447;2::P35466	4	4	Protein S100-A4 OS=Homo sapiens GN=S100A4 PE=1 SV=1	GN=S100A4	S100A4	2.05329e+06	1.35889e+06	954045	38126.8	165026	48936	2.86029e+06	1.64604e+06	886861	22039	94025.3	37576.1	2	2	2	0	0	0
1::P50454;2::Q2KJH6	10	10	Serpin H1 OS=Homo sapiens GN=SERPINH1 PE=1 SV=2	GN=SERPINH1	SERPINH1	1.49713e+06	1.63937e+06	1.16147e+06	1.49585e+06	313171	794457	2.08555e+06	1.98578e+06	1.07968e+06	864670	178432	610033	3	2	1	2	1	0
1::Q9H4G4	2	2	Golgi-associated plant pathogenesis-related protein 1 OS=Homo sapiens GN=GLIPR2 PE=1 SV=3	GN=GLIPR2	GLIPR2	1.58927e+06	1.51026e+06	1.18727e+06	750102	407747	593508	2.2139e+06	1.8294e+06	1.10366e+06	433593	232318	455732	1	2	2	0	1	1
1::P09619;1::P10721	7	6	Platelet-derived growth factor receptor beta OS=Homo sapiens GN=PDGFRB PE=1 SV=1	GN=PDGFRB	PDGFRB	1.53112e+06	1.93086e+06	759567	977466	145025	610938	2.13289e+06	2.33888e+06	706079	565019	82629.6	469116	4	6	2	0	0	2
1::P62834	11	2	Ras-related protein Rap-1A OS=Homo sapiens GN=RAP1A PE=1 SV=1	GN=RAP1A	RAP1A	20708	1.62025e+06	2.57409e+06	1.82845e+06	1.59943e+06	2.10531e+06	28846.8	1.96263e+06	2.39282e+06	1.05693e+06	911289	1.61659e+06	0	2	2	0	2	2
1::P10301	5	4	Ras-related protein R-Ras OS=Homo sapiens GN=RRAS PE=1 SV=1	GN=RRAS	RRAS	1.7478e+06	1.76384e+06	688904	1.13893e+06	112710	707566	2.43473e+06	2.13656e+06	640392	658350	64217.4	543313	4	2	2	3	0	1
1::Q14517	17	16	Protocadherin Fat 1 OS=Homo sapiens GN=FAT1 PE=1 SV=2	GN=FAT1	FAT1	1.31341e+06	2.1985e+06	647552	379743	676163	516362	1.82961e+06	2.66308e+06	601952	219508	385250	396495	8	7	4	0	0	3
1::P55268	17	16	Laminin subunit beta-2 OS=Homo sapiens GN=LAMB2 PE=1 SV=2	GN=LAMB2	LAMB2	1.48871e+06	2.26299e+06	391557	218866	186225	212710	2.07382e+06	2.74119e+06	363984	126515	106103	163332	4	9	2	0	0	0
1::P00558	24	3	Phosphoglycerate kinase 1 OS=Homo sapiens GN=PGK1 PE=1 SV=3	GN=PGK1	PGK1	1.52873e+06	1.67195e+06	927647	1.70495e+06	1.45112e+06	957348	2.12956e+06	2.02526e+06	862323	985540	826787	735111	1	1	2	1	1	1
1::P09525	12	4	Annexin A4 OS=Homo sapiens GN=ANXA4 PE=1 SV=4	GN=ANXA4	ANXA4	1.67925e+06	1.73736e+06	619524	1.81481e+06	422872	1.39118e+06	2.33924e+06	2.10448e+06	575898	1.04904e+06	240935	1.06823e+06	3	3	2	2	1	1
1::P18085;2::Q3SZF2	3	2	ADP-ribosylation factor 4 OS=Homo sapiens GN=ARF4 PE=1 SV=3	GN=ARF4	ARF4	1.42173e+06	1.13329e+06	1.43844e+06	921710	416658	912817	1.98051e+06	1.37277e+06	1.33714e+06	532790	237395	700918	2	1	0	0	0	1
1::Q16778;1::P06899;1::Q6DN03;1::Q8N257;1::Q96A08	12	2	Histone H2B type 2-E OS=Homo sapiens GN=HIST2H2BE PE=1 SV=3	GN=HIST2H2BE	HIST2H2BE	3.19645e+06	555149	233939	2.01837e+06	532443	1.64872e+06	4.45275e+06	672459	217465	1.16671e+06	303364	1.26599e+06	0	2	0	1	1	1
1::P28300;2::P33072	6	6	Protein-lysine 6-oxidase OS=Homo sapiens GN=LOX PE=1 SV=2	GN=LOX	LOX	926412	1.14717e+06	1.78396e+06	111712	795478	323335	1.29052e+06	1.38959e+06	1.65833e+06	64574.6	453231	248277	1	1	1	0	0	0
1::O43795;1::Q8WXR4;1::Q9UBC5	7	7	Unconventional myosin-Ib OS=Homo sapiens GN=MYO1B PE=1 SV=3	GN=MYO1B	MYO1B	1.23891e+06	1.46392e+06	1.10569e+06	545290	456712	701724	1.72583e+06	1.77327e+06	1.02783e+06	315202	260216	538827	5	3	2	0	0	0
1::P42224	6	6	Signal transducer and activator of transcription 1-alpha/beta OS=Homo sapiens GN=STAT1 PE=1 SV=2	GN=STAT1	STAT1	1.28563e+06	1.39491e+06	1.03612e+06	645674	516888	836933	1.79092e+06	1.68967e+06	963153	373229	294502	642649	2	2	4	1	2	1
1::P07093	9	9	Glia-derived nexin OS=Homo sapiens GN=SERPINE2 PE=1 SV=1	GN=SERPINE2	SERPINE2	710434	1.35335e+06	1.62702e+06	173702	405959	933388	989654	1.63933e+06	1.51244e+06	100407	231299	716713	2	1	3	0	0	2
1::P27797;2::P52193	11	11	Calreticulin OS=Homo sapiens GN=CALR PE=1 SV=1	GN=CALR	CALR	1.55936e+06	1.3577e+06	748099	919918	350213	693321	2.17224e+06	1.6446e+06	695419	531754	199537	532375	3	5	2	2	1	1
1::Q16610	2	2	Extracellular matrix protein 1 OS=Homo sapiens GN=ECM1 PE=1 SV=2	GN=ECM1	ECM1	637505	1.44258e+06	1.57488e+06	674544	454823	658413	888062	1.74741e+06	1.46398e+06	389917	259140	505570	0	2	2	1	4	3
1::P18084;2::P80747	10	10	Integrin beta-5 OS=Homo sapiens GN=ITGB5 PE=1 SV=1	GN=ITGB5	ITGB5	1.44123e+06	1.71389e+06	493653	627090	448468	975864	2.00767e+06	2.07606e+06	458890	362486	255519	749329	3	7	3	2	0	2
1::Q96AM1	2	2	Mas-related G-protein coupled receptor member F OS=Homo sapiens GN=MRGPRF PE=2 SV=1	GN=MRGPRF	MRGPRF	1.3177e+06	1.3773e+06	900593	126649	147898	282884	1.83559e+06	1.66834e+06	837174	73209	84266.2	217216	1	1	1	0	0	0
1::P13489	5	5	Ribonuclease inhibitor OS=Homo sapiens GN=RNH1 PE=1 SV=2	GN=RNH1	RNH1	1.24718e+06	1.59879e+06	601438	162161	77903.3	281319	1.73736e+06	1.93664e+06	559085	93736.5	44386.1	216014	4	3	1	0	0	1
1::P50148	5	4	Guanine nucleotide-binding protein G(q) subunit alpha OS=Homo sapiens GN=GNAQ PE=1 SV=4	GN=GNAQ	GNAQ	1.28267e+06	1.2334e+06	918589	1.41487e+06	424300	919279	1.78679e+06	1.49403e+06	853902	817860	241749	705880	1	2	1	3	0	2
1::P05121;2::P13909	9	9	Plasminogen activator inhibitor 1 OS=Homo sapiens GN=SERPINE1 PE=1 SV=1	GN=SERPINE1	SERPINE1	1.28556e+06	1.13776e+06	1.00986e+06	398427	2.35958e+06	1.76867e+06	1.79082e+06	1.37819e+06	938747	230309	1.3444e+06	1.3581e+06	2	3	3	1	3	3
1::Q9HBI1	6	4	Beta-parvin OS=Homo sapiens GN=PARVB PE=1 SV=1	GN=PARVB	PARVB	911883	724733	1.78782e+06	1.02589e+06	574986	837815	1.27028e+06	877879	1.66192e+06	593013	327604	643327	1	3	1	0	1	1
1::Q8NEY1	2	2	Neuron navigator 1 OS=Homo sapiens GN=NAV1 PE=1 SV=2	GN=NAV1	NAV1	1.80438e+06	914350	677991	5.78801e+06	9.23068e+06	2.9086e+06	2.51355e+06	1.10756e+06	630247	3.34573e+06	5.25927e+06	2.2334e+06	0	0	0	0	1	0
1::Q03405	3	3	Urokinase plasminogen activator surface receptor OS=Homo sapiens GN=PLAUR PE=1 SV=1	GN=PLAUR	PLAUR	1.01662e+06	1.44285e+06	914583	45030	134099	160363	1.41619e+06	1.74775e+06	850178	26029.4	76404	123137	3	2	1	0	0	0
1::P48960	4	4	CD97 antigen OS=Homo sapiens GN=CD97 PE=1 SV=4	GN=CD97	CD97	950265	1.63877e+06	752122	688686	205594	687527	1.32375e+06	1.98506e+06	699158	398092	117139	527926	2	1	1	2	0	2
1::P11233;1::P11234	3	3	Ras-related protein Ral-A OS=Homo sapiens GN=RALA PE=1 SV=1	GN=RALA	RALA	1.36994e+06	1.04409e+06	894927	1.62213e+06	554079	904237	1.90836e+06	1.26472e+06	831907	937663	315691	694329	3	1	1	0	0	1
1::P14209	4	4	CD99 antigen OS=Homo sapiens GN=CD99 PE=1 SV=1	GN=CD99	CD99	1.72847e+06	1.09963e+06	443013	981093	335992	1.39972e+06	2.40781e+06	1.33199e+06	411816	567116	191435	1.07479e+06	4	2	0	3	0	2
1::Q16270	8	8	Insulin-like growth factor-binding protein 7 OS=Homo sapiens GN=IGFBP7 PE=1 SV=1	GN=IGFBP7	IGFBP7	420119	322017	2.50552e+06	297617	992280	2.39362e+06	585237	390064	2.32908e+06	172036	565361	1.83797e+06	2	3	4	2	4	6
1::O15143;2::Q58CQ2	5	4	Actin-related protein 2/3 complex subunit 1B OS=Homo sapiens GN=ARPC1B PE=1 SV=3	GN=ARPC1B	ARPC1B	571753	1.35941e+06	1.27375e+06	197927	164529	377933	796468	1.64667e+06	1.18405e+06	114411	93742.2	290201	2	1	3	1	1	1
1::Q02809;2::O77588	6	6	Procollagen-lysine,2-oxoglutarate 5-dioxygenase 1 OS=Homo sapiens GN=PLOD1 PE=1 SV=2	GN=PLOD1	PLOD1	1.12652e+06	876159	1.12257e+06	1.38426e+06	754049	954794	1.56928e+06	1.0613e+06	1.04352e+06	800162	429626	733150	1	3	4	0	0	1
1::P43034;2::P43033	4	3	Platelet-activating factor acetylhydrolase IB subunit alpha OS=Homo sapiens GN=PAFAH1B1 PE=1 SV=2	GN=PAFAH1B1	PAFAH1B1	808634	930971	1.34623e+06	182188	150967	579982	1.12645e+06	1.1277e+06	1.25143e+06	105313	86014.8	445346	3	1	1	0	1	1
1::Q6NZI2	6	6	Caveolae-associated protein 1 OS=Homo sapiens GN=CAVIN1 PE=1 SV=1	GN=CAVIN1	CAVIN1	1.2442e+06	1.17643e+06	662655	146781	47232.9	194937	1.7332e+06	1.42502e+06	615991	84846	26911.4	149685	5	3	2	0	0	1
1::P23284;2::P80311	12	11	Peptidyl-prolyl cis-trans isomerase B OS=Homo sapiens GN=PPIB PE=1 SV=2	GN=PPIB	PPIB	1.16705e+06	1.19281e+06	678989	733850	253213	423420	1.62573e+06	1.44487e+06	631175	424198	144271	325128	2	3	1	1	0	0
1::P05186	5	3	Alkaline phosphatase, tissue-nonspecific isozyme OS=Homo sapiens GN=ALPL PE=1 SV=4	GN=ALPL	ALPL	885581	1.24274e+06	901255	304079	527052	511791	1.23364e+06	1.50535e+06	837789	175772	300293	392985	1	1	0	0	0	0
1::P08134	9	2	Rho-related GTP-binding protein RhoC OS=Homo sapiens GN=RHOC PE=1 SV=1	GN=RHOC	RHOC	1.36633e+06	982343	671138	79475.8	110089	141000	1.90334e+06	1.18992e+06	623877	45940.6	62724.1	108269	1	1	1	0	0	0
1::Q08722	4	3	Leukocyte surface antigen CD47 OS=Homo sapiens GN=CD47 PE=1 SV=1	GN=CD47	CD47	1.24524e+06	874338	810428	743454	303906	716632	1.73466e+06	1.0591e+06	753358	429750	173154	550274	1	1	1	1	0	2
1::P40429;1::Q6NVV1;2::Q3SZ90	4	4	60S ribosomal protein L13a OS=Homo sapiens GN=RPL13A PE=1 SV=2	GN=RPL13A	RPL13A	751220	987764	1.18713e+06	387582	515785	766033	1.04647e+06	1.19649e+06	1.10354e+06	224040	293873	588207	1	3	2	1	0	2
1::P27708	8	8	CAD protein OS=Homo sapiens GN=CAD PE=1 SV=3	GN=CAD	CAD	880099	763448	1.23569e+06	1.41425e+06	371774	1.06141e+06	1.226e+06	924775	1.14867e+06	817503	211822	815017	4	3	4	1	0	3
1::P45880	7	7	Voltage-dependent anion-selective channel protein 2 OS=Homo sapiens GN=VDAC2 PE=1 SV=2	GN=VDAC2	VDAC2	1.12987e+06	895938	837525	697835	95255.9	259638	1.57394e+06	1.08526e+06	778547	403380	54272.9	199366	2	2	1	1	0	0
1::P10915;1::Q86UW8	29	12	Hyaluronan and proteoglycan link protein 1 OS=Homo sapiens GN=HAPLN1 PE=2 SV=2	GN=HAPLN1	HAPLN1	727384	1.08619e+06	1.03336e+06	1.26167e+06	1.47605e+06	1.13122e+06	1.01327e+06	1.31572e+06	960588	729305	840993	868619	0	0	0	0	0	0
1::P54709	5	5	Sodium/potassium-transporting ATPase subunit beta-3 OS=Homo sapiens GN=ATP1B3 PE=1 SV=1	GN=ATP1B3	ATP1B3	1.07128e+06	1.19616e+06	524724	448509	35382.1	398302	1.49233e+06	1.44893e+06	487773	259259	20159.3	305841	2	3	1	1	0	1
1::Q16658	5	5	Fascin OS=Homo sapiens GN=FSCN1 PE=1 SV=3	GN=FSCN1	FSCN1	637048	1.14107e+06	1.00039e+06	248524	287077	490927	887426	1.3822e+06	929940	143658	163565	376964	3	4	1	0	2	2
1::P04632;1::Q96L46	4	4	Calpain small subunit 1 OS=Homo sapiens GN=CAPNS1 PE=1 SV=1	GN=CAPNS1	CAPNS1	890041	696419	1.16702e+06	388324	198648	295659	1.23985e+06	843582	1.08484e+06	224469	113181	227025	2	1	3	1	1	3
1::Q9H0U4;1::Q92928	10	3	Ras-related protein Rab-1B OS=Homo sapiens GN=RAB1B PE=1 SV=1	GN=RAB1B	RAB1B	957288	784164	988117	578524	362889	456000	1.33353e+06	949868	918535	334413	206760	350145	2	1	3	2	1	3
1::Q7L576;2::P85091	13	8	Cytoplasmic FMR1-interacting protein 1 OS=Homo sapiens GN=CYFIP1 PE=1 SV=1	GN=CYFIP1	CYFIP1	644322	1.11631e+06	953139	325038	170925	489673	897558	1.3522e+06	886019	187886	97386.1	376001	3	4	2	2	0	1
1::P06703	2	2	Protein S100-A6 OS=Homo sapiens GN=S100A6 PE=1 SV=1	GN=S100A6	S100A6	2.01202e+06	385822	306513	292096	0	27297.7	2.8028e+06	467351	284929	168845	0	20960.9	1	0	0	1	0	0
1::Q9Y6Z7	3	3	Collectin-10 OS=Homo sapiens GN=COLEC10 PE=1 SV=2	GN=COLEC10	COLEC10	894231	529051	1.26034e+06	542591	662217	781970	1.24569e+06	640847	1.17159e+06	313642	377304	600445	1	2	2	1	2	1
1::P84095	4	3	Rho-related GTP-binding protein RhoG OS=Homo sapiens GN=RHOG PE=1 SV=1	GN=RHOG	RHOG	720258	879506	1.07489e+06	249974	835288	476707	1.00334e+06	1.06536e+06	999200	144496	475913	366045	2	4	2	0	1	1
1::P20073	8	4	Annexin A7 OS=Homo sapiens GN=ANXA7 PE=1 SV=3	GN=ANXA7	ANXA7	998432	932917	738187	547601	337777	1.21458e+06	1.39084e+06	1.13005e+06	686204	316538	192452	932632	3	3	0	1	0	1
1::P46778	2	2	60S ribosomal protein L21 OS=Homo sapiens GN=RPL21 PE=1 SV=2	GN=RPL21	RPL21	1.01706e+06	1.12995e+06	520406	503561	240863	528408	1.41679e+06	1.36873e+06	483759	291081	137234	405744	1	3	1	1	0	1
1::P50281;2::Q9GLE4	4	3	Matrix metalloproteinase-14 OS=Homo sapiens GN=MMP14 PE=1 SV=3	GN=MMP14	MMP14	1.21074e+06	958325	488157	435573	95071.9	276877	1.68659e+06	1.16083e+06	453781	251781	54168.1	212603	3	1	2	1	0	1
1::Q9Y617	3	3	Phosphoserine aminotransferase OS=Homo sapiens GN=PSAT1 PE=1 SV=2	GN=PSAT1	PSAT1	862221	314400	1.44603e+06	155702	250114	117922	1.2011e+06	380836	1.3442e+06	90003	142505	90547.5	3	1	2	1	1	2
1::P35625	3	3	Metalloproteinase inhibitor 3 OS=Homo sapiens GN=TIMP3 PE=1 SV=2	GN=TIMP3	TIMP3	588975	789620	1.23728e+06	320225	109743	666213	820458	956477	1.15015e+06	185105	62527.3	511560	1	1	2	0	0	0
1::Q14974	5	5	Importin subunit beta-1 OS=Homo sapiens GN=KPNB1 PE=1 SV=2	GN=KPNB1	KPNB1	1.01517e+06	796512	786786	481898	341619	332394	1.41416e+06	964826	731381	278559	194641	255233	3	2	3	0	0	1
1::P05546	2	2	Heparin cofactor 2 OS=Homo sapiens GN=SERPIND1 PE=1 SV=3	GN=SERPIND1	SERPIND1	1.32419e+06	601164	666580	670815	433919	1.00066e+06	1.84464e+06	728198	619639	387762	247229	768371	1	1	1	0	1	0
1::Q01813	6	3	ATP-dependent 6-phosphofructokinase, platelet type OS=Homo sapiens GN=PFKP PE=1 SV=2	GN=PFKP	PFKP	608978	717105	1.24739e+06	462192	1.013e+06	1.02386e+06	848323	868639	1.15955e+06	267168	577167	786180	1	0	0	2	0	1
1::Q13501	4	4	Sequestosome-1 OS=Homo sapiens GN=SQSTM1 PE=1 SV=1	GN=SQSTM1	SQSTM1	970141	730242	860985	36194.3	17903.8	132441	1.35143e+06	884552	800355	20921.9	10200.9	101696	2	3	4	0	0	2
1::Q02878	7	3	60S ribosomal protein L6 OS=Homo sapiens GN=RPL6 PE=1 SV=3	GN=RPL6	RPL6	761427	790882	974989	284640	193029	442326	1.06069e+06	958006	906330	164535	109980	339645	2	2	2	0	0	2
1::Q01518	10	5	Adenylyl cyclase-associated protein 1 OS=Homo sapiens GN=CAP1 PE=1 SV=5	GN=CAP1	CAP1	913536	998509	606923	355311	195298	415142	1.27258e+06	1.20951e+06	564184	205386	111273	318772	5	1	0	1	0	0
1::P40925;2::Q3T145	4	4	Malate dehydrogenase, cytoplasmic OS=Homo sapiens GN=MDH1 PE=1 SV=4	GN=MDH1	MDH1	1.1416e+06	779338	577645	689445	350566	650579	1.59028e+06	944022	536967	398530	199739	499555	2	2	1	1	0	1
1::P09486	5	5	SPARC OS=Homo sapiens GN=SPARC PE=1 SV=1	GN=SPARC	SPARC	683253	513044	1.29832e+06	770448	687219	660720	951791	621457	1.2069e+06	445354	391549	507342	0	0	0	1	1	0
1::Q13885	27	2	Tubulin beta-2A chain OS=Homo sapiens GN=TUBB2A PE=1 SV=1	GN=TUBB2A	TUBB2A	1.21201e+06	627018	617348	1.47133e+06	440862	824420	1.68837e+06	759516	573875	850494	251186	633041	1	0	2	1	1	2
1::Q96FW1	3	3	Ubiquitin thioesterase OTUB1 OS=Homo sapiens GN=OTUB1 PE=1 SV=2	GN=OTUB1	OTUB1	725558	496144	1.18775e+06	334757	126308	574360	1.01072e+06	600986	1.10411e+06	193505	71965.1	441029	2	1	3	1	0	1
1::O94832;2::Q17R14	9	8	Unconventional myosin-Id OS=Homo sapiens GN=MYO1D PE=1 SV=2	GN=MYO1D	MYO1D	1.07759e+06	941112	386741	202359	112266	142214	1.50111e+06	1.13998e+06	359507	116973	63964.7	109200	5	3	1	0	0	2
1::O43852;2::Q3T0K1	11	11	Calumenin OS=Homo sapiens GN=CALU PE=1 SV=2	GN=CALU	CALU	917701	1.00538e+06	478999	1.29909e+06	1.31896e+06	1.07913e+06	1.27838e+06	1.21784e+06	445268	750934	751488	828625	0	2	0	2	1	1
1::P17987;2::Q32L40	7	7	T-complex protein 1 subunit alpha OS=Homo sapiens GN=TCP1 PE=1 SV=1	GN=TCP1	TCP1	1.08176e+06	537266	763318	421473	526291	510287	1.50692e+06	650797	709566	243630	299859	391830	4	1	1	0	1	1
1::Q9H1J7;1::P41221	5	5	Protein Wnt-5b OS=Homo sapiens GN=WNT5B PE=2 SV=2	GN=WNT5B	WNT5B	737560	763544	877347	247404	193025	273362	1.02744e+06	924891	815565	143011	109978	209904	2	4	3	0	1	0
1::P40926;2::Q32LG3	12	12	Malate dehydrogenase, mitochondrial OS=Homo sapiens GN=MDH2 PE=1 SV=3	GN=MDH2	MDH2	522253	956773	895664	1.45671e+06	983885	965653	727513	1.15895e+06	832592	842046	560578	741488	0	1	0	0	0	0
1::P25705;2::P19483	14	14	ATP synthase subunit alpha, mitochondrial OS=Homo sapiens GN=ATP5A1 PE=1 SV=1	GN=ATP5A1	ATP5A1	1.0414e+06	732781	565215	644799	535301	489973	1.45069e+06	887628	525413	372723	304993	376231	3	1	0	0	0	0
1::O14786	8	8	Neuropilin-1 OS=Homo sapiens GN=NRP1 PE=1 SV=3	GN=NRP1	NRP1	815655	760010	717757	222977	65944.1	173484	1.13623e+06	920610	667213	128891	37572.3	133212	5	3	3	0	0	0
1::P02533;1::P08727;1::P35900;1::Q04695;2::P05785;2::P08728	15	6	Keratin, type I cytoskeletal 14 OS=Homo sapiens GN=KRT14 PE=1 SV=4	GN=KRT14	KRT14	614139	1.28177e+06	387729	983594	1.93529e+06	2.01414e+06	855512	1.55262e+06	360426	568562	1.10265e+06	1.54658e+06	3	3	0	4	4	4
1::Q13361;2::Q28022	5	5	Microfibrillar-associated protein 5 OS=Homo sapiens GN=MFAP5 PE=1 SV=1	GN=MFAP5	MFAP5	715607	650559	912254	145869	441720	415025	996861	788031	848013	84318.7	251674	318682	3	2	1	0	3	1
1::Q14108	2	2	Lysosome membrane protein 2 OS=Homo sapiens GN=SCARB2 PE=1 SV=2	GN=SCARB2	SCARB2	985334	637426	643659	518833	853790	699881	1.3726e+06	772122	598333	299909	486455	537412	0	0	0	0	0	0
1::P31946	8	3	14-3-3 protein beta/alpha OS=Homo sapiens GN=YWHAB PE=1 SV=3	GN=YWHAB	YWHAB	1.12155e+06	767412	347492	762677	294282	419747	1.56235e+06	929576	323022	440862	167670	322308	3	2	1	3	1	3
1::P21796;2::P45879	7	6	Voltage-dependent anion-selective channel protein 1 OS=Homo sapiens GN=VDAC1 PE=1 SV=2	GN=VDAC1	VDAC1	654643	1.02579e+06	550084	203111	51501.3	149753	911935	1.24255e+06	511347	117408	29343.4	114990	1	2	2	0	0	0
1::Q9HB63	6	6	Netrin-4 OS=Homo sapiens GN=NTN4 PE=1 SV=2	GN=NTN4	NTN4	599376	1.13818e+06	466329	265266	1.30489e+06	777008	834947	1.37869e+06	433490	153336	743474	596635	3	2	1	0	3	3
1::Q14697	13	13	Neutral alpha-glucosidase AB OS=Homo sapiens GN=GANAB PE=1 SV=3	GN=GANAB	GANAB	739588	703927	737323	479884	405933	520903	1.03027e+06	852675	685401	277395	231284	399982	3	2	0	0	0	1
1::P52565	4	1	Rho GDP-dissociation inhibitor 1 OS=Homo sapiens GN=ARHGDIA PE=1 SV=3	GN=ARHGDIA	ARHGDIA	940100	697944	539670	563047	182090	343505	1.30959e+06	845429	501667	325467	103747	263764	1	1	1	1	0	1
1::P06396	16	2	Gelsolin OS=Homo sapiens GN=GSN PE=1 SV=1	GN=GSN	GSN	570846	844052	749938	1.90868e+06	1.22475e+06	708621	795204	1.02241e+06	697128	1.1033e+06	697812	544123	0	0	0	0	0	0
1::P61163;1::P42025	3	3	Alpha-centractin OS=Homo sapiens GN=ACTR1A PE=1 SV=1	GN=ACTR1A	ACTR1A	525894	630684	980697	454585	407401	588535	732585	763956	911637	262771	232120	451914	1	2	2	1	1	1
1::P49257	4	4	Protein ERGIC-53 OS=Homo sapiens GN=LMAN1 PE=1 SV=2	GN=LMAN1	LMAN1	697825	821120	575556	356757	275297	353900	972089	994634	535025	206222	156853	271746	0	0	0	0	0	0
1::P27824	8	8	Calnexin OS=Homo sapiens GN=CANX PE=1 SV=2	GN=CANX	CANX	328916	844307	918279	331831	208447	113808	458189	1.02272e+06	853614	191813	118765	87388.8	0	0	0	1	0	0
1::Q99829	3	3	Copine-1 OS=Homo sapiens GN=CPNE1 PE=1 SV=1	GN=CPNE1	CPNE1	838940	669839	580442	326666	177506	380224	1.16867e+06	811385	539567	188827	101136	291959	2	2	2	0	1	1
1::P28482;1::P27361;1::P31152	7	6	Mitogen-activated protein kinase 1 OS=Homo sapiens GN=MAPK1 PE=1 SV=3	GN=MAPK1	MAPK1	527048	692175	854127	66059.1	212914	149296	734193	838440	793980	38185.2	121310	114638	1	4	3	0	0	1
1::Q8IWA5	5	4	Choline transporter-like protein 2 OS=Homo sapiens GN=SLC44A2 PE=1 SV=3	GN=SLC44A2	SLC44A2	705809	956310	408326	507047	198725	303637	983212	1.15839e+06	379572	293096	113225	233151	2	1	0	0	0	0
1::Q14392	4	4	Leucine-rich repeat-containing protein 32 OS=Homo sapiens GN=LRRC32 PE=1 SV=1	GN=LRRC32	LRRC32	408660	1.16528e+06	461456	75882.6	15775	101441	569275	1.41151e+06	428960	43863.6	8987.97	77892.9	3	3	2	1	1	1
1::P07195	11	2	L-lactate dehydrogenase B chain OS=Homo sapiens GN=LDHB PE=1 SV=2	GN=LDHB	LDHB	817357	718938	488392	403158	288776	257361	1.1386e+06	870860	454000	233044	164533	197617	2	1	1	0	0	1
1::O15031	8	8	Plexin-B2 OS=Homo sapiens GN=PLXNB2 PE=1 SV=3	GN=PLXNB2	PLXNB2	772801	858352	381771	229442	88259.4	253293	1.07653e+06	1.03973e+06	354887	132628	50286.6	194494	3	5	2	3	1	2
1::P61353	3	3	60S ribosomal protein L27 OS=Homo sapiens GN=RPL27 PE=1 SV=2	GN=RPL27	RPL27	549890	561040	861904	259415	241969	434632	766012	679595	801209	149953	137864	333737	3	2	2	1	1	2
1::P51148;2::Q58DS9	7	3	Ras-related protein Rab-5C OS=Homo sapiens GN=RAB5C PE=1 SV=2	GN=RAB5C	RAB5C	905083	568082	477090	256041	384718	506437	1.26081e+06	688125	443494	148003	219197	388874	0	0	1	1	1	1
1::P11279	3	3	Lysosome-associated membrane glycoprotein 1 OS=Homo sapiens GN=LAMP1 PE=1 SV=3	GN=LAMP1	LAMP1	679403	764931	496747	363372	152032	218552	946427	926571	461766	210045	86621.4	167818	2	1	1	0	0	0
1::Q9HAV0	8	3	Guanine nucleotide-binding protein subunit beta-4 OS=Homo sapiens GN=GNB4 PE=1 SV=3	GN=GNB4	GNB4	870386	693463	352430	471957	356507	486454	1.21247e+06	840001	327612	272813	203123	373529	2	1	1	0	0	1
1::Q9Y281	10	3	Cofilin-2 OS=Homo sapiens GN=CFL2 PE=1 SV=1	GN=CFL2	CFL2	671759	760579	481800	423698	582901	395430	935778	921299	447872	244917	332114	303635	1	1	0	0	0	0
1::Q15833	4	4	Syntaxin-binding protein 2 OS=Homo sapiens GN=STXBP2 PE=1 SV=2	GN=STXBP2	STXBP2	614999	497522	774128	237361	190354	301051	856710	602655	719614	137205	108456	231166	4	1	1	0	0	0
1::P56199	10	9	Integrin alpha-1 OS=Homo sapiens GN=ITGA1 PE=1 SV=2	GN=ITGA1	ITGA1	835854	813707	226337	705628	128900	316198	1.16437e+06	985653	210398	407885	73442.1	242796	5	1	0	0	0	2
1::P15151	4	4	Poliovirus receptor OS=Homo sapiens GN=PVR PE=1 SV=2	GN=PVR	PVR	573445	622262	667887	2.09398e+06	370608	1.97502e+06	798825	753754	620855	1.21042e+06	211157	1.51654e+06	2	2	1	5	3	4
1::O60701	10	2	UDP-glucose 6-dehydrogenase OS=Homo sapiens GN=UGDH PE=1 SV=1	GN=UGDH	UGDH	690110	756220	408896	94333.6	0	238482	961342	916020	380101	54529.1	0	183121	2	1	1	0	0	0
1::P46940;1::Q86VI3	8	7	Ras GTPase-activating-like protein IQGAP1 OS=Homo sapiens GN=IQGAP1 PE=1 SV=1	GN=IQGAP1	IQGAP1	576933	783915	461286	187664	194141	315630	803683	949566	428802	108478	110614	242360	3	3	1	1	0	1
1::P47755	4	3	F-actin-capping protein subunit alpha-2 OS=Homo sapiens GN=CAPZA2 PE=1 SV=3	GN=CAPZA2	CAPZA2	482628	540780	762851	376493	435367	342568	672315	655054	709132	217630	248054	263045	2	2	0	0	0	0
1::O43175	10	3	D-3-phosphoglycerate dehydrogenase OS=Homo sapiens GN=PHGDH PE=1 SV=4	GN=PHGDH	PHGDH	842632	507330	398186	83580.4	394859	437279	1.17381e+06	614536	370146	48313.3	224975	335770	3	2	2	1	1	1
1::Q9UHD8	4	4	Septin-9 OS=Homo sapiens GN=SEPT9 PE=1 SV=2	GN=SEPT9	SEPT9	726461	389344	624134	316593	372162	300041	1.01198e+06	471618	580183	183005	212043	230390	0	1	0	0	1	1
1::Q9Y265	4	4	RuvB-like 1 OS=Homo sapiens GN=RUVBL1 PE=1 SV=1	GN=RUVBL1	RUVBL1	590270	316273	822449	139618	131224	503977	822262	383106	764532	80705.2	74766	386985	1	0	2	0	0	1
1::O15484	4	4	Calpain-5 OS=Homo sapiens GN=CAPN5 PE=1 SV=2	GN=CAPN5	CAPN5	397747	510859	817540	156984	2.85998e+06	236090	554073	618810	759969	90743.9	1.6295e+06	181285	1	3	3	0	0	2
1::Q96HC4	4	4	PDZ and LIM domain protein 5 OS=Homo sapiens GN=PDLIM5 PE=1 SV=5	GN=PDLIM5	PDLIM5	656794	569657	482815	45456.7	67352.2	206871	914932	690033	448815	26276	38374.5	158849	3	4	4	1	0	2
1::P07585;2::P21793	3	3	Decorin OS=Homo sapiens GN=DCN PE=1 SV=1	GN=DCN	DCN	856541	554181	270374	80903.3	118261	103101	1.19318e+06	671287	251334	46765.8	67380.1	79167.5	3	1	0	0	0	0
1::Q16555	7	2	Dihydropyrimidinase-related protein 2 OS=Homo sapiens GN=DPYSL2 PE=1 SV=1	GN=DPYSL2	DPYSL2	548551	347914	761978	670274	1.26878e+06	721977	764147	421432	708320	387449	722901	554379	1	0	0	0	0	0
1::P09543	8	5	2',3'-cyclic-nucleotide 3'-phosphodiesterase OS=Homo sapiens GN=CNP PE=1 SV=2	GN=CNP	CNP	642624	835316	168387	198592	96249.1	293314	895193	1.01183e+06	156529	114795	54838.8	225225	2	5	2	0	0	2
1::P12236;1::P05141;1::P12235;1::Q9H0C2;2::P02722	4	4	ADP/ATP translocase 3 OS=Homo sapiens GN=SLC25A6 PE=1 SV=4	GN=SLC25A6	SLC25A6	518349	694511	416976	607469	243117	219236	722075	841271	387612	351145	138518	168343	3	3	0	2	0	1
1::P09211	2	1	Glutathione S-transferase P OS=Homo sapiens GN=GSTP1 PE=1 SV=2	GN=GSTP1	GSTP1	918725	698614	11624.9	377185	97317	7506.88	1.27981e+06	846241	10806.3	218030	55447.3	5764.25	1	1	0	0	0	0
1::P11586	3	3	C-1-tetrahydrofolate synthase, cytoplasmic OS=Homo sapiens GN=MTHFD1 PE=1 SV=3	GN=MTHFD1	MTHFD1	499402	475485	639845	109726	0	507930	695681	575961	594787	63426.3	0	390020	2	2	1	0	0	1
1::P62070	3	2	Ras-related protein R-Ras2 OS=Homo sapiens GN=RRAS2 PE=1 SV=1	GN=RRAS2	RRAS2	704193	548063	341875	537444	157146	501606	980960	663876	317800	310667	89535.3	385164	2	0	0	1	1	1
1::P21291;2::Q3MHY1	6	6	Cysteine and glycine-rich protein 1 OS=Homo sapiens GN=CSRP1 PE=1 SV=3	GN=CSRP1	CSRP1	636600	426485	522610	272127	213586	246242	886801	516607	485808	157301	121692	189080	2	2	2	0	1	0
1::Q5JNZ5	2	2	Putative 40S ribosomal protein S26-like 1 OS=Homo sapiens GN=RPS26P11 PE=5 SV=1	GN=RPS26P11	RPS26P11	777995	325939	477988	190124	165132	359672	1.08377e+06	394815	444329	109900	94085.6	276178	2	0	0	0	1	0
1::O14828;2::Q58DR5	3	3	Secretory carrier-associated membrane protein 3 OS=Homo sapiens GN=SCAMP3 PE=1 SV=3	GN=SCAMP3	SCAMP3	472662	453584	623135	199634	126328	414862	658432	549433	579255	115397	71976.3	318557	1	2	1	1	1	1
1::P35052;2::G3X745	4	4	Glypican-1 OS=Homo sapiens GN=GPC1 PE=1 SV=2	GN=GPC1	GPC1	595768	633006	315520	75842	81537.8	122803	829921	766768	293301	43840.1	46456.9	94296.1	2	0	0	0	0	0
1::Q9ULC3	2	2	Ras-related protein Rab-23 OS=Homo sapiens GN=RAB23 PE=1 SV=1	GN=RAB23	RAB23	524133	12289.9	1.00524e+06	502644	92.0937	511049	730132	14886.9	934454	290551	52.4713	392415	1	0	0	1	0	1
1::P10809;2::P31081	10	10	60 kDa heat shock protein, mitochondrial OS=Homo sapiens GN=HSPD1 PE=1 SV=2	GN=HSPD1	HSPD1	543924	568879	425664	275414	271037	267306	757702	689091	395689	159202	154426	205254	3	3	1	1	1	1
1::P48740	2	2	Mannan-binding lectin serine protease 1 OS=Homo sapiens GN=MASP1 PE=1 SV=3	GN=MASP1	MASP1	314923	527426	695670	231959	477847	678462	438697	638878	646682	134083	272258	520965	1	1	1	0	0	1
1::Q96FQ6;2::Q0VCM0	3	3	Protein S100-A16 OS=Homo sapiens GN=S100A16 PE=1 SV=1	GN=S100A16	S100A16	464202	731992	341249	455998	33274.7	174298	646646	886671	317218	263588	18958.6	133836	1	0	0	0	0	0
1::P61026	5	3	Ras-related protein Rab-10 OS=Homo sapiens GN=RAB10 PE=1 SV=1	GN=RAB10	RAB10	411073	655807	466512	988642	501372	323096	572635	794387	433661	571480	285661	248093	2	2	1	2	1	1
1::P48426;1::P78356	3	3	Phosphatidylinositol 5-phosphate 4-kinase type-2 alpha OS=Homo sapiens GN=PIP4K2A PE=1 SV=2	GN=PIP4K2A	PIP4K2A	532229	519533	480081	367104	130835	256751	741410	629317	446274	212203	74544.7	197149	2	0	1	0	2	0
1::O60232	2	2	Sjoegren syndrome/scleroderma autoantigen 1 OS=Homo sapiens GN=SSSCA1 PE=1 SV=1	GN=SSSCA1	SSSCA1	764193	400778	354742	1.82619e+06	705646	587368	1.06454e+06	485468	329761	1.05562e+06	402049	451017	3	2	2	2	2	2
1::P16401	5	5	Histone H1.5 OS=Homo sapiens GN=HIST1H1B PE=1 SV=3	GN=HIST1H1B	HIST1H1B	638064	724203	157025	412275	268988	1.07839e+06	888841	877236	145968	238313	153258	828057	2	1	0	0	1	3
1::P04350	29	2	Tubulin beta-4A chain OS=Homo sapiens GN=TUBB4A PE=1 SV=2	GN=TUBB4A	TUBB4A	494300	341329	680774	1.18916e+06	805725	578904	688574	413456	632834	687387	459069	444518	1	0	2	3	1	1
1::P29279	7	4	Connective tissue growth factor OS=Homo sapiens GN=CTGF PE=1 SV=2	GN=CTGF	CTGF	466590	476122	573667	1.28754e+06	1.21148e+06	781674	649973	576733	533270	744258	690253	600218	0	0	0	1	0	0
1::Q6ZNJ1	2	2	Neurobeachin-like protein 2 OS=Homo sapiens GN=NBEAL2 PE=1 SV=2	GN=NBEAL2	NBEAL2	242565	565401	692683	262483	287042	393658	337899	684878	643905	151727	163545	302275	1	1	2	1	2	2
1::Q9Y4F1	5	5	FERM, ARHGEF and pleckstrin domain-containing protein 1 OS=Homo sapiens GN=FARP1 PE=1 SV=1	GN=FARP1	FARP1	450317	647742	398010	56206.4	62123.8	164984	627305	784618	369982	32489.8	35395.6	126685	3	3	3	0	0	0
1::Q14192;2::Q2KI95	7	7	Four and a half LIM domains protein 2 OS=Homo sapiens GN=FHL2 PE=1 SV=3	GN=FHL2	FHL2	568391	557820	347218	140137	8963.97	280979	791785	675695	322768	81005.6	5107.31	215753	2	3	1	1	0	2
1::O43491	12	12	Band 4.1-like protein 2 OS=Homo sapiens GN=EPB41L2 PE=1 SV=1	GN=EPB41L2	EPB41L2	338469	478171	655931	1.27742e+06	470788	1.66469e+06	471496	579215	609740	738404	268236	1.27825e+06	2	7	4	7	0	6
1::Q7RTS7;1::Q14CN4;1::Q86Y46;2::Q148H8	4	1	Keratin, type II cytoskeletal 74 OS=Homo sapiens GN=KRT74 PE=1 SV=2	GN=KRT74	KRT74	472416	433329	534615	817064	322041	150763	658089	524897	496968	472300	183486	115765	1	0	0	1	0	0
1::P50502;1::Q8IZP2;1::Q8NFI4	7	5	Hsc70-interacting protein OS=Homo sapiens GN=ST13 PE=1 SV=2	GN=ST13	ST13	480324	399437	559538	217449	190348	274143	669105	483843	520136	125695	108452	210504	3	1	4	0	2	2
1::P46459	5	5	Vesicle-fusing ATPase OS=Homo sapiens GN=NSF PE=1 SV=3	GN=NSF	NSF	488164	439276	501443	341447	192984	348037	680026	532101	466131	197372	109954	267244	2	0	1	1	0	2
1::P00734	11	2	Prothrombin OS=Homo sapiens GN=F2 PE=1 SV=2	GN=F2	F2	593.946	284347	1.14078e+06	26435.9	142590	39306.7	827.384	344433	1.06045e+06	15281.2	81242	30182.1	0	1	0	0	0	0
1::P30443;1::P30455	18	3	HLA class I histocompatibility antigen, A-1 alpha chain OS=Homo sapiens GN=HLA-A PE=1 SV=1	GN=HLA-A	HLA-A	547781	630743	235873	566852	262713	398692	763074	764027	219263	327666	149683	306141	2	3	2	1	0	1
1::P30153	7	1	Serine/threonine-protein phosphatase 2A 65 kDa regulatory subunit A alpha isoform OS=Homo sapiens GN=PPP2R1A PE=1 SV=4	GN=PPP2R1A	PPP2R1A	522295	538884	347092	1.0271e+06	21815.7	403441	727571	652757	322650	593710	12429.7	309787	1	1	0	0	0	0
1::Q10588	2	2	ADP-ribosyl cyclase/cyclic ADP-ribose hydrolase 2 OS=Homo sapiens GN=BST1 PE=1 SV=2	GN=BST1	BST1	642015	485042	265972	14316.3	2062.59	33302.2	894345	587537	247242	8275.5	1175.18	25571.5	2	1	1	0	0	0
1::Q96LD4	5	5	Tripartite motif-containing protein 47 OS=Homo sapiens GN=TRIM47 PE=1 SV=2	GN=TRIM47	TRIM47	710477	604132	59960.5	0	2510.53	23738	989715	731793	55738.2	0	1430.4	18227.5	4	3	0	0	0	0
1::O00299	10	2	Chloride intracellular channel protein 1 OS=Homo sapiens GN=CLIC1 PE=1 SV=4	GN=CLIC1	CLIC1	603214	273592	487895	155164	50041.5	278725	840294	331406	453538	89691.9	28511.6	214022	0	1	0	0	0	1
1::P20340;1::Q9NRW1	6	5	Ras-related protein Rab-6A OS=Homo sapiens GN=RAB6A PE=1 SV=3	GN=RAB6A	RAB6A	457109	416593	459694	245072	129773	276762	636766	504624	427323	141663	73939.4	212515	1	2	1	2	1	2
1::Q14315	19	9	Filamin-C OS=Homo sapiens GN=FLNC PE=1 SV=3	GN=FLNC	FLNC	688468	467498	169841	212202	152007	256294	959055	566286	157881	122663	86607.3	196799	5	3	1	0	2	0
1::Q15084	6	6	Protein disulfide-isomerase A6 OS=Homo sapiens GN=PDIA6 PE=1 SV=1	GN=PDIA6	PDIA6	494264	431293	396856	340435	141026	297585	688523	522431	368910	196787	80350.9	228504	0	0	0	2	0	0
1::P49755;2::Q5E971	9	9	Transmembrane emp24 domain-containing protein 10 OS=Homo sapiens GN=TMED10 PE=1 SV=2	GN=TMED10	TMED10	451756	521667	308996	622869	204167	287281	629308	631902	287236	360046	116326	220592	2	1	0	0	0	0
1::P00533	7	7	Epidermal growth factor receptor OS=Homo sapiens GN=EGFR PE=1 SV=2	GN=EGFR	EGFR	491752	393242	395369	178523	351178	327256	685024	476340	367528	103194	200087	251287	3	2	1	0	0	1
1::P49588	6	6	Alanine--tRNA ligase, cytoplasmic OS=Homo sapiens GN=AARS PE=1 SV=2	GN=AARS	AARS	521234	448346	306630	195103	119347	187976	726094	543088	285037	112778	67999.3	144340	5	3	1	1	1	0
1::Q00325	4	4	Phosphate carrier protein, mitochondrial OS=Homo sapiens GN=SLC25A3 PE=1 SV=2	GN=SLC25A3	SLC25A3	416133	460526	398508	424062	1.99241e+06	1.88746e+06	579684	557841	370446	245127	1.13519e+06	1.44931e+06	1	1	2	1	0	0
1::P00387	3	3	NADH-cytochrome b5 reductase 3 OS=Homo sapiens GN=CYB5R3 PE=1 SV=3	GN=CYB5R3	CYB5R3	466262	609077	190546	198118	127843	293021	649516	737783	177127	114521	72839.5	225000	1	1	1	0	0	0
1::P47914;2::Q58DW3	2	2	60S ribosomal protein L29 OS=Homo sapiens GN=RPL29 PE=1 SV=2	GN=RPL29	RPL29	484595	402863	360662	27860.6	41311.2	139572	675054	487993	335264	16104.7	23537.4	107172	1	2	2	0	0	1
1::P08567	2	2	Pleckstrin OS=Homo sapiens GN=PLEK PE=1 SV=3	GN=PLEK	PLEK	301232	572221	374461	57289.4	477797	333995	419624	693139	348092	33115.8	272230	256462	1	0	0	1	1	0
1::Q9Y6G9	3	2	Cytoplasmic dynein 1 light intermediate chain 1 OS=Homo sapiens GN=DYNC1LI1 PE=1 SV=3	GN=DYNC1LI1	DYNC1LI1	437054	296485	509689	108604	77635.3	390406	608828	359136	473797	62778.1	44233.5	299778	1	1	1	1	0	1
1::P20908	4	4	Collagen alpha-1(V) chain OS=Homo sapiens GN=COL5A1 PE=1 SV=3	GN=COL5A1	COL5A1	665120	350226	221868	184416	97618.3	153003	926530	424234	206245	106601	55618.9	117485	1	2	0	0	0	0
1::Q9NP79	3	3	Vacuolar protein sorting-associated protein VTA1 homolog OS=Homo sapiens GN=VTA1 PE=1 SV=1	GN=VTA1	VTA1	259897	336389	620022	35618.2	22819.7	123003	362043	407472	576360	20589	13001.8	94449.3	2	1	2	0	0	0
1::Q12841;2::Q58D84	6	6	Follistatin-related protein 1 OS=Homo sapiens GN=FSTL1 PE=1 SV=1	GN=FSTL1	FSTL1	533818	354331	322949	1.42874e+06	1.32045e+06	1.08383e+06	743623	429205	300207	825879	752336	832234	3	3	1	3	4	4
1::P53621;2::Q27954	4	3	Coatomer subunit alpha OS=Homo sapiens GN=COPA PE=1 SV=2	GN=COPA	COPA	437918	282257	489755	710545	495536	464958	610032	341901	455267	410727	282336	357023	1	2	1	0	1	1
1::P08174	4	4	Complement decay-accelerating factor OS=Homo sapiens GN=CD55 PE=1 SV=4	GN=CD55	CD55	129560	821626	253625	189118	112420	255951	180480	995246	235765	109319	64052.2	196535	0	2	1	0	0	0
1::Q9UN37;1::O75351	2	2	Vacuolar protein sorting-associated protein 4A OS=Homo sapiens GN=VPS4A PE=1 SV=1	GN=VPS4A	VPS4A	58761.3	478415	621182	193810	167995	266948	81856.1	579511	577439	112031	95716.5	204979	2	1	1	0	0	1
1::Q8IVN8;2::Q32L50	5	5	Somatomedin-B and thrombospondin type-1 domain-containing protein OS=Homo sapiens GN=SBSPON PE=1 SV=2	GN=SBSPON	SBSPON	541149	489081	123343	226907	951502	435780	753835	592430	114657	131162	542127	334619	1	2	2	0	1	0
1::P0C0S5	5	3	Histone H2A.Z OS=Homo sapiens GN=H2AFZ PE=1 SV=2	GN=H2AFZ	H2AFZ	255176	616139	279431	1.18042e+06	445915	1.35322e+06	355467	746337	259753	682334	254064	1.03908e+06	0	1	0	0	1	1
1::O43633	2	2	Charged multivesicular body protein 2a OS=Homo sapiens GN=CHMP2A PE=1 SV=1	GN=CHMP2A	CHMP2A	482513	366957	266339	84216.3	14099.3	84918	672154	444500	247584	48680.9	8033.2	65205.3	1	0	1	0	0	0
1::P55290;2::Q3B7N0	2	2	Cadherin-13 OS=Homo sapiens GN=CDH13 PE=1 SV=1	GN=CDH13	CDH13	468904	448559	189890	33081.3	0.184919	28973.1	653196	543346	176518	19122.5	0.105359	22247.3	1	1	0	0	0	0
1::Q5ZPR3	2	2	CD276 antigen OS=Homo sapiens GN=CD276 PE=1 SV=1	GN=CD276	CD276	428030	456978	199992	39439.7	274638	246906	596257	553543	185908	22798	156478	189590	2	1	2	1	0	0
1::Q9ULI3	3	3	Protein HEG homolog 1 OS=Homo sapiens GN=HEG1 PE=1 SV=3	GN=HEG1	HEG1	586400	279127	197328	20285.1	32145.3	53309.3	816872	338110	183432	11725.7	18315.1	40934.2	3	2	1	0	1	1
1::Q05682	9	9	Caldesmon OS=Homo sapiens GN=CALD1 PE=1 SV=3	GN=CALD1	CALD1	408043	399981	242103	51387.1	64378.8	32089.7	568414	484503	225055	29704	36680.4	24640.4	3	3	2	1	1	0
1::P08779	12	3	Keratin, type I cytoskeletal 16 OS=Homo sapiens GN=KRT16 PE=1 SV=4	GN=KRT16	KRT16	202841	707267	138707	185548	807273	2.03401e+06	282563	856721	128939	107255	459952	1.56184e+06	1	2	0	1	2	3
1::P81605	2	2	Dermcidin OS=Homo sapiens GN=DCD PE=1 SV=2	GN=DCD	DCD	584030	99878.9	361268	422764	241134	61141	813570	120985	335828	244377	137389	46947.9	1	0	0	0	0	0
1::Q03135;1::P56539	3	3	Caveolin-1 OS=Homo sapiens GN=CAV1 PE=1 SV=4	GN=CAV1	CAV1	448141	418355	174314	289873	122961	272584	624273	506758	162039	167560	70058.4	209307	1	0	0	0	0	0
1::Q15942	4	4	Zyxin OS=Homo sapiens GN=ZYX PE=1 SV=1	GN=ZYX	ZYX	531639	398161	109409	278961	176276	163976	740588	482298	101704	161252	100435	125911	2	3	2	1	0	1
1::P60174	10	1	Triosephosphate isomerase OS=Homo sapiens GN=TPI1 PE=1 SV=3	GN=TPI1	TPI1	388958	375575	273964	211433	70095.2	385592	541829	454939	254672	122218	39937.4	296081	1	1	1	1	0	1
1::P10909	8	8	Clusterin OS=Homo sapiens GN=CLU PE=1 SV=1	GN=CLU	CLU	286233	310899	439902	217859	529289	1.20395e+06	398730	376596	408924	125933	301568	924466	0	0	0	0	2	1
1::P62191	2	2	26S proteasome regulatory subunit 4 OS=Homo sapiens GN=PSMC1 PE=1 SV=1	GN=PSMC1	PSMC1	410640	215150	397059	154736	275887	345612	572032	260614	369098	89444.5	157189	265382	1	0	0	0	0	1
1::Q96KG7	2	2	Multiple epidermal growth factor-like domains protein 10 OS=Homo sapiens GN=MEGF10 PE=1 SV=1	GN=MEGF10	MEGF10	370239	566401	82216.2	130427	84926.5	193347	515753	686089	76426.6	75392.9	48387.7	148464	1	2	1	1	1	1
1::P53708	2	2	Integrin alpha-8 OS=Homo sapiens GN=ITGA8 PE=1 SV=3	GN=ITGA8	ITGA8	501480	464053	36476.4	531785	583081	31433.9	698575	562113	33907.8	307396	332216	24136.9	1	1	0	0	0	0
1::Q16822	4	4	Phosphoenolpyruvate carboxykinase [GTP], mitochondrial OS=Homo sapiens GN=PCK2 PE=1 SV=3	GN=PCK2	PCK2	213432	243654	537682	59014.3	128157	233173	297316	295141	499819	34112.9	73018.7	179045	0	0	0	0	0	0
1::Q9C0H2	2	2	Protein tweety homolog 3 OS=Homo sapiens GN=TTYH3 PE=1 SV=3	GN=TTYH3	TTYH3	198793	532690	262482	30739	42239	94258.7	276924	645254	243998	17768.6	24066.1	72377.7	1	1	1	0	0	1
1::P54289	5	5	Voltage-dependent calcium channel subunit alpha-2/delta-1 OS=Homo sapiens GN=CACNA2D1 PE=1 SV=3	GN=CACNA2D1	CACNA2D1	459349	403616	127539	345212	134165	310388	639886	488906	118557	199548	76441.6	238335	2	0	0	1	1	1
1::P35555;1::P35556;2::P98133	16	15	Fibrillin-1 OS=Homo sapiens GN=FBN1 PE=1 SV=3	GN=FBN1	FBN1	348995	460248	178527	639918	831024	485312	486160	557504	165956	369902	473484	372653	3	2	3	5	6	3
1::Q86YQ8	3	3	Copine-8 OS=Homo sapiens GN=CPNE8 PE=1 SV=2	GN=CPNE8	CPNE8	219182	568982	182132	37479.1	35683.7	7873.08	305327	689215	169306	21664.6	20331.1	6045.44	0	2	0	0	0	0
1::Q96CX2	2	2	BTB/POZ domain-containing protein KCTD12 OS=Homo sapiens GN=KCTD12 PE=1 SV=1	GN=KCTD12	KCTD12	347817	294508	326416	87748.2	111395	165915	484518	356741	303430	50722.4	63468.1	127400	2	0	0	0	0	0
1::P78417	2	1	Glutathione S-transferase omega-1 OS=Homo sapiens GN=GSTO1 PE=1 SV=2	GN=GSTO1	GSTO1	176174	313326	472555	75677.5	172791	192838	245415	379536	439278	43745	98449.2	148073	1	1	1	1	1	1
1::P01111;1::P01112	3	1	GTPase NRas OS=Homo sapiens GN=NRAS PE=1 SV=1	GN=NRAS	NRAS	299301	328214	327672	134566	94192	110654	416934	397569	304598	77785.2	53666.8	84967.3	0	1	1	1	1	1
1::P30050	2	2	60S ribosomal protein L12 OS=Homo sapiens GN=RPL12 PE=1 SV=1	GN=RPL12	RPL12	336573	213304	401853	4660.33	30015.7	287729	468855	258378	373555	2693.88	17101.7	220936	0	0	1	0	0	1
1::O95980	4	4	Reversion-inducing cysteine-rich protein with Kazal motifs OS=Homo sapiens GN=RECK PE=1 SV=1	GN=RECK	RECK	348167	334294	260769	21199.5	15537.1	71925.6	485006	404934	242406	12254.3	8852.41	55228.9	3	2	0	0	0	0
1::Q6DD88	4	4	Atlastin-3 OS=Homo sapiens GN=ATL3 PE=1 SV=1	GN=ATL3	ATL3	346344	237021	356587	383629	149111	218844	482466	287107	331476	221755	84957.5	168042	2	2	1	1	1	2
1::O15126	2	2	Secretory carrier-associated membrane protein 1 OS=Homo sapiens GN=SCAMP1 PE=1 SV=2	GN=SCAMP1	SCAMP1	137797	704319	90353.9	38764.1	38885.8	88828	191956	853151	83991.3	22407.4	22155.6	68207.7	1	0	0	1	0	0
1::P08754	10	3	Guanine nucleotide-binding protein G(k) subunit alpha OS=Homo sapiens GN=GNAI3 PE=1 SV=3	GN=GNAI3	GNAI3	267134	329979	334188	440820	218748	361211	372125	399708	310655	254814	124634	277360	3	0	1	0	1	1
1::Q9NVD7	3	1	Alpha-parvin OS=Homo sapiens GN=PARVA PE=1 SV=1	GN=PARVA	PARVA	476579	257622	188732	803737	67006.9	533181	663887	312061	175442	464596	38177.8	409410	0	0	0	0	0	0
1::O00186	3	3	Syntaxin-binding protein 3 OS=Homo sapiens GN=STXBP3 PE=1 SV=2	GN=STXBP3	STXBP3	245809	422219	238357	299845	127911	109208	342418	511439	221572	173324	72878.5	83856.8	2	1	0	1	0	0
1::P17980	2	2	26S proteasome regulatory subunit 6A OS=Homo sapiens GN=PSMC3 PE=1 SV=3	GN=PSMC3	PSMC3	143496	317421	436932	238446	519130	178337	199893	384497	406163	137833	295779	136938	0	0	1	0	1	0
1::P02462;1::P29400;2::Q7SIB2	3	3	Collagen alpha-1(IV) chain OS=Homo sapiens GN=COL4A1 PE=1 SV=3	GN=COL4A1	COL4A1	302473	364029	229117	107540	87425.6	132864	421353	440954	212983	62162.9	49811.6	102021	3	1	0	0	0	0
1::Q06210	3	3	Glutamine--fructose-6-phosphate aminotransferase [isomerizing] 1 OS=Homo sapiens GN=GFPT1 PE=1 SV=3	GN=GFPT1	GFPT1	360625	295945	236868	110223	166251	200265	502360	358482	220188	63713.6	94723.1	153776	2	2	1	1	0	0
1::Q14332	2	2	Frizzled-2 OS=Homo sapiens GN=FZD2 PE=1 SV=1	GN=FZD2	FZD2	137310	548805	207163	58518.1	10429.6	69867	191276	664775	192575	33826.1	5942.37	53648.2	1	2	1	0	0	1
1::P11413	3	3	Glucose-6-phosphate 1-dehydrogenase OS=Homo sapiens GN=G6PD PE=1 SV=4	GN=G6PD	G6PD	509988	133866	248659	98906.4	115222	220091	710427	162153	231148	57172.4	65648.6	169000	1	0	1	0	0	0
1::P67936;1::P06753	7	3	Tropomyosin alpha-4 chain OS=Homo sapiens GN=TPM4 PE=1 SV=3	GN=TPM4	TPM4	556692	6665.93	319096	457245	186273	16306.1	775487	8074.53	296625	264309	106131	12520.8	0	0	0	0	0	0
1::P29992;1::O95837;2::P38409	5	4	Guanine nucleotide-binding protein subunit alpha-11 OS=Homo sapiens GN=GNA11 PE=1 SV=2	GN=GNA11	GNA11	248217	426121	199836	573125	214963	471878	345773	516167	185764	331292	122477	362337	4	3	1	3	0	1
1::Q13308	3	3	Inactive tyrosine-protein kinase 7 OS=Homo sapiens GN=PTK7 PE=1 SV=2	GN=PTK7	PTK7	425315	300839	126173	128031	15274.1	135812	592476	364411	117288	74008	8702.56	104285	3	1	0	0	0	0
1::P51159	2	1	Ras-related protein Rab-27A OS=Homo sapiens GN=RAB27A PE=1 SV=3	GN=RAB27A	RAB27A	156367	326466	367171	63529.9	119521	53895.6	217824	395453	341315	36723.2	68098.4	41384.4	0	0	1	0	1	0
1::Q6ZUX7	2	2	LHFPL tetraspan subfamily member 2 protein OS=Homo sapiens GN=LHFPL2 PE=2 SV=2	GN=LHFPL2	LHFPL2	304254	476458	67510.5	165860	18020.3	3730.2	423834	577140	62756.5	95874.4	10267.2	2864.28	2	3	0	0	0	0
1::Q12884	5	3	Prolyl endopeptidase FAP OS=Homo sapiens GN=FAP PE=1 SV=5	GN=FAP	FAP	352092	416714	73441.5	11414.2	68622.5	22785.5	490474	504771	68269.8	6597.92	39098.3	17496.2	1	2	0	0	0	0
1::Q07065	13	13	Cytoskeleton-associated protein 4 OS=Homo sapiens GN=CKAP4 PE=1 SV=2	GN=CKAP4	CKAP4	326076	397094	109370	568053	197040	252702	454233	481006	101668	328361	112265	194041	2	1	0	3	0	0
1::P11940;1::Q13310;1::Q4VXU2	2	2	Polyadenylate-binding protein 1 OS=Homo sapiens GN=PABPC1 PE=1 SV=2	GN=PABPC1	PABPC1	355992	292587	173178	102573	74708.2	144939	495906	354415	160983	59291.6	42565.7	111293	1	1	0	0	0	0
1::Q8N8S7	4	4	Protein enabled homolog OS=Homo sapiens GN=ENAH PE=1 SV=2	GN=ENAH	ENAH	259074	281812	274951	72644.2	22188.1	49149.1	360897	341363	255589	41991.6	12641.9	37739.7	2	1	2	0	0	0
1::Q9H444	2	2	Charged multivesicular body protein 4b OS=Homo sapiens GN=CHMP4B PE=1 SV=1	GN=CHMP4B	CHMP4B	243081	309733	261367	115736	20283.8	131433	338619	375183	242962	66900.8	11556.9	100922	1	1	1	1	0	0
1::P26038	36	5	Moesin OS=Homo sapiens GN=MSN PE=1 SV=3	GN=MSN	MSN	412219	137773	260865	77756.5	28712.8	120170	574233	166886	242495	44946.8	16359.4	92274.4	0	1	0	0	0	0
1::P13647	13	2	Keratin, type II cytoskeletal 5 OS=Homo sapiens GN=KRT5 PE=1 SV=3	GN=KRT5	KRT5	178060	374408	257369	475627	455050	389110	248043	453526	239245	274934	259269	298782	0	2	0	0	1	1
1::P29317;1::P29323	7	6	Ephrin type-A receptor 2 OS=Homo sapiens GN=EPHA2 PE=1 SV=2	GN=EPHA2	EPHA2	411661	192346	203295	984280	177935	796269	573455	232991	188979	568958	101380	611425	1	1	0	2	0	2
1::Q9UI47	2	1	Catenin alpha-3 OS=Homo sapiens GN=CTNNA3 PE=1 SV=2	GN=CTNNA3	CTNNA3	197836	113427	487077	1.0009e+06	613520	451931	275592	137396	452778	578565	349559	347021	0	0	0	0	0	0
1::P07814	5	5	Bifunctional glutamate/proline--tRNA ligase OS=Homo sapiens GN=EPRS PE=1 SV=5	GN=EPRS	EPRS	119541	263736	403746	50998.4	17870.8	386633	166524	319467	375315	29479.4	10182.1	296881	0	1	3	0	0	4
1::P20338	3	2	Ras-related protein Rab-4A OS=Homo sapiens GN=RAB4A PE=1 SV=3	GN=RAB4A	RAB4A	113702	240030	406146	71433.6	55479.8	148916	158390	290752	377545	41291.9	31610.1	114347	1	0	1	0	0	0
1::P22314	11	1	Ubiquitin-like modifier-activating enzyme 1 OS=Homo sapiens GN=UBA1 PE=1 SV=3	GN=UBA1	UBA1	299584	32886.3	420628	331661	110978	229167	417328	39835.6	391008	191715	63230.7	175969	1	0	0	0	0	0
1::Q13443	5	5	Disintegrin and metalloproteinase domain-containing protein 9 OS=Homo sapiens GN=ADAM9 PE=1 SV=1	GN=ADAM9	ADAM9	182039	334282	230516	58125.7	41526.3	38267.5	253586	404920	214283	33599.3	23660	29384.2	1	2	1	0	0	0
1::Q93008;1::O00507	4	4	Probable ubiquitin carboxyl-terminal hydrolase FAF-X OS=Homo sapiens GN=USP9X PE=1 SV=3	GN=USP9X	USP9X	219741	222215	291844	89473.4	109621	247414	306106	269172	271292	51719.7	62457.4	189980	2	1	1	1	0	1
1::Q9Y315;2::Q3T0V9	3	3	Deoxyribose-phosphate aldolase OS=Homo sapiens GN=DERA PE=1 SV=2	GN=DERA	DERA	640657	65115.3	25298.6	839252	401185	820936	892453	78875.1	23517.1	485126	228579	630366	0	0	0	0	0	0
1::Q9NVA2;2::Q3SZN0	3	2	Septin-11 OS=Homo sapiens GN=SEPT11 PE=1 SV=3	GN=SEPT11	SEPT11	214916	192732	320460	28637.1	5195.54	24116.7	299384	233459	297893	16553.5	2960.21	18518.3	1	2	2	0	0	0
1::Q6PIU2	2	2	Neutral cholesterol ester hydrolase 1 OS=Homo sapiens GN=NCEH1 PE=1 SV=3	GN=NCEH1	NCEH1	240478	231984	255184	195677	175641	246396	334993	281005	237214	113110	100073	189198	0	0	0	0	0	0
1::Q9UL25	3	3	Ras-related protein Rab-21 OS=Homo sapiens GN=RAB21 PE=1 SV=3	GN=RAB21	RAB21	153632	288838	282148	152928	110610	182536	214013	349873	262279	88399.4	63021.3	140162	0	2	0	0	0	0
1::Q14117;1::Q14194	2	2	Dihydropyrimidinase OS=Homo sapiens GN=DPYS PE=1 SV=1	GN=DPYS	DPYS	228776	220317	265049	120898	103423	183085	318691	266873	246385	69884.7	58926	140584	1	1	1	2	1	1
1::O00743	3	3	Serine/threonine-protein phosphatase 6 catalytic subunit OS=Homo sapiens GN=PPP6C PE=1 SV=1	GN=PPP6C	PPP6C	174077	136615	402459	361124	350221	336550	242494	165484	374118	208746	199541	258424	2	0	1	1	3	1
1::Q8IWU6	3	3	Extracellular sulfatase Sulf-1 OS=Homo sapiens GN=SULF1 PE=1 SV=1	GN=SULF1	SULF1	441126	242690	24908.7	0	2845.27	204.696	614500	293973	23154.6	0	1621.12	157.178	2	2	0	0	0	0
1::Q7Z7G0	5	5	Target of Nesh-SH3 OS=Homo sapiens GN=ABI3BP PE=1 SV=1	GN=ABI3BP	ABI3BP	310105	226360	167092	274776	111111	207104	431984	274193	155325	158833	63306.7	159027	2	0	0	0	0	0
1::O75367;1::Q9P0M6	4	4	Core histone macro-H2A.1 OS=Homo sapiens GN=H2AFY PE=1 SV=4	GN=H2AFY	H2AFY	132369	295611	275409	417056	273867	436667	184394	358077	256015	241078	156039	335300	0	0	0	1	0	0
1::Q9ULH0	5	5	Kinase D-interacting substrate of 220 kDa OS=Homo sapiens GN=KIDINS220 PE=1 SV=3	GN=KIDINS220	KIDINS220	180675	200202	309638	7017.08	29204.7	70629.7	251686	242508	287833	4056.19	16639.7	54233.8	1	3	4	0	0	1
1::O14558	2	2	Heat shock protein beta-6 OS=Homo sapiens GN=HSPB6 PE=1 SV=2	GN=HSPB6	HSPB6	272829	242603	166986	10595.7	12411	15892.3	380058	293869	155227	6124.78	7071.3	12203.1	2	2	2	0	0	0
1::Q9ULV4	8	8	Coronin-1C OS=Homo sapiens GN=CORO1C PE=1 SV=1	GN=CORO1C	CORO1C	252480	190815	229525	55392.8	76810.1	101384	351712	231136	213362	32019.5	43763.3	77849.2	3	1	0	0	1	0
1::P50990	9	2	T-complex protein 1 subunit theta OS=Homo sapiens GN=CCT8 PE=1 SV=4	GN=CCT8	CCT8	279619	128111	264377	76867.1	97801.3	208243	389517	155182	245760	44432.7	55723.2	159902	1	1	0	0	0	0
1::Q53TN4	2	2	Cytochrome b reductase 1 OS=Homo sapiens GN=CYBRD1 PE=1 SV=1	GN=CYBRD1	CYBRD1	336072	230212	100966	267006	65415.1	221658	468158	278859	93856.5	154341	37270.9	170203	0	1	0	1	1	0
1::Q12974	3	3	Protein tyrosine phosphatase type IVA 2 OS=Homo sapiens GN=PTP4A2 PE=1 SV=1	GN=PTP4A2	PTP4A2	236641	329842	95605.2	66807.8	30261.9	42575	329647	399542	88872.8	38617.9	17242	32691.7	2	1	1	0	0	0
1::Q14254	14	2	Flotillin-2 OS=Homo sapiens GN=FLOT2 PE=1 SV=2	GN=FLOT2	FLOT2	311426	340567	7598.44	13542.5	26767.9	141932	433824	412533	7063.36	7828.19	15251.3	108984	0	1	0	0	0	0
1::Q9UKX5	3	3	Integrin alpha-11 OS=Homo sapiens GN=ITGA11 PE=1 SV=2	GN=ITGA11	ITGA11	252440	326227	79608.3	10987.1	5836.07	33917.8	351656	395164	74002.4	6351.07	3325.16	26044.2	2	3	1	0	0	0
1::Q9H223	7	1	EH domain-containing protein 4 OS=Homo sapiens GN=EHD4 PE=1 SV=1	GN=EHD4	EHD4	228216	407270	8993.08	109551	78963.9	150644	317911	493331	8359.79	63325.3	44990.5	115674	1	1	0	0	0	0
1::P04843	9	9	Dolichyl-diphosphooligosaccharide--protein glycosyltransferase subunit 1 OS=Homo sapiens GN=RPN1 PE=1 SV=1	GN=RPN1	RPN1	190277	252624	201025	131661	190846	132727	265062	306006	186869	76106	108736	101916	1	0	0	0	0	0
1::P13746;1::P01893;1::P04439;1::P05534;1::P17693;1::P18462;1::P30457;1::P30511;1::Q09160	19	1	HLA class I histocompatibility antigen, A-11 alpha chain OS=Homo sapiens GN=HLA-A PE=1 SV=1	GN=HLA-A	HLA-A	196920	301135	138322	693223	153446	266022	274315	364769	128581	400714	87427.5	204268	1	1	0	0	0	0
1::Q9Y4D7	4	4	Plexin-D1 OS=Homo sapiens GN=PLXND1 PE=1 SV=3	GN=PLXND1	PLXND1	364916	209675	58790.1	69756.4	882.49	25006.7	508338	253983	54650.2	40322.4	502.807	19201.7	3	0	0	0	0	0
1::Q9HD42	2	2	Charged multivesicular body protein 1a OS=Homo sapiens GN=CHMP1A PE=1 SV=1	GN=CHMP1A	CHMP1A	261115	243765	112042	83041	36306.7	71832.9	363741	295275	104152	48001.4	20686.1	55157.7	1	2	0	0	0	0
1::P53007;2::P79110	4	4	Tricarboxylate transport protein, mitochondrial OS=Homo sapiens GN=SLC25A1 PE=1 SV=2	GN=SLC25A1	SLC25A1	13930.7	272727	307393	9086.42	15542.9	179066	19405.9	330358	285746	5252.36	8855.69	137498	0	0	0	0	0	0
1::P12931	2	2	Proto-oncogene tyrosine-protein kinase Src OS=Homo sapiens GN=SRC PE=1 SV=3	GN=SRC	SRC	184308	225944	183448	80957	65439	97104.4	256747	273689	170529	46796.8	37284.5	74562.8	2	0	0	0	0	0
1::O60841	2	2	Eukaryotic translation initiation factor 5B OS=Homo sapiens GN=EIF5B PE=1 SV=4	GN=EIF5B	EIF5B	144834	217178	230757	25360	107745	187407	201758	263071	214507	14659.2	61388.8	143903	2	0	0	0	0	0
1::Q12907	3	3	Vesicular integral-membrane protein VIP36 OS=Homo sapiens GN=LMAN2 PE=1 SV=1	GN=LMAN2	LMAN2	396763	148036	46201.4	30748.3	321508	134163	552701	179318	42947.9	17773.9	183182	103019	0	0	0	0	0	0
1::Q86Y82	3	3	Syntaxin-12 OS=Homo sapiens GN=STX12 PE=1 SV=1	GN=STX12	STX12	92757.9	207629	288433	44522.9	71403.1	194210	129214	251504	268121	25736.3	40682.6	149126	1	2	0	1	0	1
1::O60488	2	2	Long-chain-fatty-acid--CoA ligase 4 OS=Homo sapiens GN=ACSL4 PE=1 SV=2	GN=ACSL4	ACSL4	279490	225764	80930.1	541238	175345	265205	389337	273472	75231	312860	99904.6	203641	0	1	1	1	0	0
1::O00592	4	3	Podocalyxin OS=Homo sapiens GN=PODXL PE=1 SV=2	GN=PODXL	PODXL	213998	266335	99758.4	22232.2	17995	69138.4	298105	322615	92733.5	12851.2	10252.8	53088.8	1	3	0	0	0	0
1::P39023	7	2	60S ribosomal protein L3 OS=Homo sapiens GN=RPL3 PE=1 SV=2	GN=RPL3	RPL3	136381	425490	14433.7	32991.8	2345.29	43634.8	189982	515401	13417.3	19070.8	1336.25	33505.5	0	1	0	0	0	0
1::O75955	15	2	Flotillin-1 OS=Homo sapiens GN=FLOT1 PE=1 SV=3	GN=FLOT1	FLOT1	54238.2	211073	304825	11326.7	12893	5840.59	75555.4	255675	283359	6547.36	7345.89	4484.76	0	1	0	0	0	0
1::O75094	5	5	Slit homolog 3 protein OS=Homo sapiens GN=SLIT3 PE=2 SV=3	GN=SLIT3	SLIT3	203551	100634	265230	3404.81	18722.4	10533.1	283552	121899	246553	1968.13	10667.3	8087.97	2	2	2	0	0	0
1::P09936;2::P23356	8	8	Ubiquitin carboxyl-terminal hydrolase isozyme L1 OS=Homo sapiens GN=UCHL1 PE=1 SV=2	GN=UCHL1	UCHL1	169471	179692	218593	1.11528e+06	315877	798599	236078	217664	203200	644685	179974	613213	0	0	0	2	1	3
1::P08575	2	2	Receptor-type tyrosine-protein phosphatase C OS=Homo sapiens GN=PTPRC PE=1 SV=2	GN=PTPRC	PTPRC	297619	33022.3	229570	100919	7008.6	6094.17	414592	40000.4	213403	58335.5	3993.22	4679.48	2	0	0	0	0	0
1::O43149	2	1	Zinc finger ZZ-type and EF-hand domain-containing protein 1 OS=Homo sapiens GN=ZZEF1 PE=1 SV=6	GN=ZZEF1	ZZEF1	145045	11667.6	402857	0	45721	164121	202052	14133.1	374488	0	26050	126022	0	0	1	0	0	0
1::Q9UBG0	8	8	C-type mannose receptor 2 OS=Homo sapiens GN=MRC2 PE=1 SV=2	GN=MRC2	MRC2	200525	256439	91459.7	244570	173054	63814	279337	310628	85019.1	141372	98599.1	49000.3	1	2	2	1	1	1
1::Q15286	5	3	Ras-related protein Rab-35 OS=Homo sapiens GN=RAB35 PE=1 SV=1	GN=RAB35	RAB35	267159	143391	132168	136511	99243.6	118414	372160	173691	122861	78909.8	56545	90925.6	4	1	1	1	0	0
1::Q5T447	2	2	E3 ubiquitin-protein ligase HECTD3 OS=Homo sapiens GN=HECTD3 PE=1 SV=1	GN=HECTD3	HECTD3	175983	175964	184637	60812.2	71663.4	148884	245149	213147	171635	35152.2	40830.9	114322	2	0	1	0	0	1
1::Q14240	5	1	Eukaryotic initiation factor 4A-II OS=Homo sapiens GN=EIF4A2 PE=1 SV=2	GN=EIF4A2	EIF4A2	146100	156319	226293	62904.6	149910	110758	203521	189352	210358	36361.7	85412.4	85046.8	1	0	1	0	1	0
1::Q6UXH8	3	3	Collagen and calcium-binding EGF domain-containing protein 1 OS=Homo sapiens GN=CCBE1 PE=1 SV=1	GN=CCBE1	CCBE1	169880	244377	94116.7	4966.33	41437.8	51621.7	236648	296017	87489	2870.76	23609.6	39638.4	1	0	0	0	0	0
1::Q9BVC6	3	3	Transmembrane protein 109 OS=Homo sapiens GN=TMEM109 PE=1 SV=1	GN=TMEM109	TMEM109	257391	61987.9	181455	129798	48247.5	87485.4	358553	75086.8	168677	75029.4	27489.5	67176.7	0	0	0	0	0	0
1::P21964	6	4	Catechol O-methyltransferase OS=Homo sapiens GN=COMT PE=1 SV=2	GN=COMT	COMT	162093	121855	215553	296609	1.57982e+06	249924	225800	147605	200374	171454	900115	191907	0	0	0	0	0	0
1::Q92930	6	1	Ras-related protein Rab-8B OS=Homo sapiens GN=RAB8B PE=1 SV=2	GN=RAB8B	RAB8B	92167.9	182704	223061	131446	164602	145937	128392	221312	207353	75981.8	93783.3	112060	0	0	0	1	0	1
1::Q14344	5	4	Guanine nucleotide-binding protein subunit alpha-13 OS=Homo sapiens GN=GNA13 PE=1 SV=2	GN=GNA13	GNA13	247607	147870	98057	178202	134206	71668.1	344924	179116	91151.9	103009	76465.1	55031.2	3	0	0	0	0	0
1::Q8NEU8	2	2	DCC-interacting protein 13-beta OS=Homo sapiens GN=APPL2 PE=1 SV=3	GN=APPL2	APPL2	195498	119616	177498	0	36016.7	8716.17	272334	144892	164998	0	20520.8	6692.82	2	1	0	0	0	0
1::P30048	2	2	Thioredoxin-dependent peroxide reductase, mitochondrial OS=Homo sapiens GN=PRDX3 PE=1 SV=3	GN=PRDX3	PRDX3	101780	124618	264173	63053.9	162378	98641	141782	150952	245570	36448	92516.3	75742.6	0	1	1	0	0	0
1::P49591;2::Q9GMB8	2	2	Serine--tRNA ligase, cytoplasmic OS=Homo sapiens GN=SARS PE=1 SV=3	GN=SARS	SARS	151094	140852	175834	53747.3	60204.7	92667.8	210478	170616	163452	31068.4	34302.2	71156.1	1	1	1	1	1	1
1::Q70J99	3	3	Protein unc-13 homolog D OS=Homo sapiens GN=UNC13D PE=1 SV=1	GN=UNC13D	UNC13D	185537	76902.2	204947	181709	14046.7	47745.6	258458	93152.6	190515	105036	8003.26	36662	1	1	2	2	0	0
1::Q93052	2	2	Lipoma-preferred partner OS=Homo sapiens GN=LPP PE=1 SV=1	GN=LPP	LPP	149199	116236	199027	83307.4	112972	135260	207838	140798	185011	48155.4	64367.1	103861	1	0	1	0	0	1
1::P43652	2	2	Afamin OS=Homo sapiens GN=AFM PE=1 SV=1	GN=AFM	AFM	198184	112038	149098	1.13596e+06	537133	343152	276076	135714	138598	656634	306037	263493	0	0	0	1	0	0
1::Q3ZCW2	2	2	Galectin-related protein OS=Homo sapiens GN=LGALSL PE=1 SV=2	GN=LGALSL	LGALSL	118587	122207	217123	98257.2	105824	88019.5	165195	148031	201834	56797.1	60294	67586.8	2	2	2	1	0	2
1::Q9H2K8	3	3	Serine/threonine-protein kinase TAO3 OS=Homo sapiens GN=TAOK3 PE=1 SV=2	GN=TAOK3	TAOK3	134809	156900	160653	21830	52625.9	75971.1	187793	190055	149340	12618.7	29984.1	58335.3	2	2	1	0	0	1
1::Q8WWZ8	2	2	Oncoprotein-induced transcript 3 protein OS=Homo sapiens GN=OIT3 PE=1 SV=2	GN=OIT3	OIT3	253011	57522.9	140256	14221.2	159888	83947.5	352452	69678.2	130379	8220.5	91097.8	64460.1	1	0	0	0	0	0
1::P53396	18	2	ATP-citrate synthase OS=Homo sapiens GN=ACLY PE=1 SV=3	GN=ACLY	ACLY	333448	60006.2	56935.7	11827.6	5984.88	106225	464503	72686.3	52926.4	6836.87	3409.94	81566.2	1	0	0	0	0	1
1::P46779;2::Q3T0L7	4	4	60S ribosomal protein L28 OS=Homo sapiens GN=RPL28 PE=1 SV=3	GN=RPL28	RPL28	124290	188177	130026	87483.4	162419	185038	173139	227941	120869	50569.4	92540	142083	2	2	1	1	2	1
1::P16615;1::O14983;1::Q93084	6	6	Sarcoplasmic/endoplasmic reticulum calcium ATPase 2 OS=Homo sapiens GN=ATP2A2 PE=1 SV=1	GN=ATP2A2	ATP2A2	277417	104079	55198.3	100306	30926.6	87512.3	386450	126072	51311.3	57981.6	17620.7	67197.4	0	0	0	0	0	0
1::Q9HCU0	2	2	Endosialin OS=Homo sapiens GN=CD248 PE=1 SV=1	GN=CD248	CD248	105163	252213	78233.2	0	1248.23	6399.72	146495	305509	72724	0	711.192	4914.1	1	2	1	0	0	0
1::P46821	2	2	Microtubule-associated protein 1B OS=Homo sapiens GN=MAP1B PE=1 SV=2	GN=MAP1B	MAP1B	212578	117776	102130	20885.9	2654.33	4570.62	296126	142664	94937.9	12073	1512.33	3509.61	2	0	0	0	0	0
1::P07858	2	2	Cathepsin B OS=Homo sapiens GN=CTSB PE=1 SV=3	GN=CTSB	CTSB	146744	136885	144307	55831.1	90455.1	127034	204418	165811	134145	32272.9	51537.6	97544.2	1	1	1	0	0	0
1::Q8N339	2	2	Metallothionein-1M OS=Homo sapiens GN=MT1M PE=3 SV=2	GN=MT1M	MT1M	64516.4	259687	94996.3	461828	445479	246211	89873.1	314562	88306.7	266957	253816	189056	1	1	1	2	2	1
1::Q02952	3	3	A-kinase anchor protein 12 OS=Homo sapiens GN=AKAP12 PE=1 SV=4	GN=AKAP12	AKAP12	201117	64622.4	150395	0	721.965	0	280162	78278	139804	0	411.346	0	3	1	2	0	0	0
1::P07954	2	2	Fumarate hydratase, mitochondrial OS=Homo sapiens GN=FH PE=1 SV=3	GN=FH	FH	106895	174769	129297	15566.5	3825.79	24289.8	148907	211700	120192	8998.13	2179.78	18651.2	0	0	0	0	0	0
1::Q7Z406	5	1	Myosin-14 OS=Homo sapiens GN=MYH14 PE=1 SV=2	GN=MYH14	MYH14	153769	91223.4	164748	39448.3	398930	612098	214205	110500	153146	22802.9	227294	470007	0	0	0	0	0	1
1::Q9NQX3	2	2	Gephyrin OS=Homo sapiens GN=GPHN PE=1 SV=1	GN=GPHN	GPHN	99623	114857	194597	337567	154951	104390	138778	139128	180893	195129	88284.9	80157	1	0	0	2	0	0
1::P61978;2::Q3T0D0	3	3	Heterogeneous nuclear ribonucleoprotein K OS=Homo sapiens GN=HNRNPK PE=1 SV=1	GN=HNRNPK	HNRNPK	83652.2	134371	177267	78064.4	53140.7	136032	116530	162765	164784	45124.8	30277.4	104454	1	1	1	0	1	0
1::O75165	3	3	DnaJ homolog subfamily C member 13 OS=Homo sapiens GN=DNAJC13 PE=1 SV=5	GN=DNAJC13	DNAJC13	32032.1	119113	238606	4072.35	2077.99	77958.1	44621.5	144283	221804	2354	1183.96	59861.1	2	1	2	1	0	0
1::P14868;2::Q3SYZ4	2	2	Aspartate--tRNA ligase, cytoplasmic OS=Homo sapiens GN=DARS PE=1 SV=2	GN=DARS	DARS	213111	93227	73939.8	21512.8	38930.9	63644.9	296870	112927	68733	12435.4	22181.2	48870.5	1	2	0	0	0	0
1::O75695	2	2	Protein XRP2 OS=Homo sapiens GN=RP2 PE=1 SV=4	GN=RP2	RP2	163914	113215	100548	160134	47549.2	126094	228337	137138	93467.7	92564.6	27091.6	96822.5	0	0	0	1	0	1
1::P30040;2::P81623	2	2	Endoplasmic reticulum resident protein 29 OS=Homo sapiens GN=ERP29 PE=1 SV=4	GN=ERP29	ERP29	118804	149340	109143	62489.6	61509.3	38792.3	165498	180897	101457	36121.8	35045.5	29787.1	0	0	0	0	0	0
1::Q16363	14	12	Laminin subunit alpha-4 OS=Homo sapiens GN=LAMA4 PE=1 SV=4	GN=LAMA4	LAMA4	216391	61130.8	98290.9	262133	294745	163458	301438	74048.5	91369.3	151525	167934	125513	0	0	0	1	1	0
1::P05120	2	2	Plasminogen activator inhibitor 2 OS=Homo sapiens GN=SERPINB2 PE=1 SV=2	GN=SERPINB2	SERPINB2	131398	154013	89908.1	2491.88	0	17282.3	183041	186558	83576.8	1440.42	0	13270.4	0	1	2	0	0	0
1::Q13637	2	2	Ras-related protein Rab-32 OS=Homo sapiens GN=RAB32 PE=1 SV=3	GN=RAB32	RAB32	125913	127225	113518	76600.4	33219.6	61521.5	175400	154110	105524	44278.5	18927.2	47240	0	1	0	0	0	0
1::O75964	2	2	ATP synthase subunit g, mitochondrial OS=Homo sapiens GN=ATP5L PE=1 SV=3	GN=ATP5L	ATP5L	94997.2	185602	82295	104888	229595	136100	132334	224823	76499.9	60630.3	130814	104506	0	0	0	0	0	0
1::P33176;1::O60282	2	2	Kinesin-1 heavy chain OS=Homo sapiens GN=KIF5B PE=1 SV=1	GN=KIF5B	KIF5B	93758.6	146774	120889	75877.5	81982	358279	130608	177790	112376	43860.7	46710	275109	0	1	2	1	1	1
1::Q9BSJ8	5	5	Extended synaptotagmin-1 OS=Homo sapiens GN=ESYT1 PE=1 SV=1	GN=ESYT1	ESYT1	233812	84305.4	35804.2	54126.8	22917.1	11788.9	325706	102120	33282.9	31287.7	13057.2	9052.25	3	2	0	1	0	0
1::P24043	13	13	Laminin subunit alpha-2 OS=Homo sapiens GN=LAMA2 PE=1 SV=4	GN=LAMA2	LAMA2	120991	112218	114883	123968	150816	65815.7	168544	135931	106793	71659.1	85929.1	50537.3	0	0	0	0	1	0
1::Q99623;2::Q2HJ97	4	4	Prohibitin-2 OS=Homo sapiens GN=PHB2 PE=1 SV=2	GN=PHB2	PHB2	127887	137564	80127.7	135879	43247	87575.9	178150	166633	74485.1	78544.4	24640.4	67246.2	1	0	0	0	0	0
1::P16152;1::O75828	7	2	Carbonyl reductase [NADPH] 1 OS=Homo sapiens GN=CBR1 PE=1 SV=3	GN=CBR1	CBR1	225389	69233.1	46795.6	16197.4	26645.3	29076.1	313973	83863	43500.3	9362.82	15181.4	22326.4	1	0	0	0	0	0
1::P32119	2	1	Peroxiredoxin-2 OS=Homo sapiens GN=PRDX2 PE=1 SV=5	GN=PRDX2	PRDX2	220106	92867.8	22353.8	72071.1	7017.56	33973	306614	112492	20779.7	41660.3	3998.32	26086.5	1	1	0	0	0	0
1::P58215	6	6	Lysyl oxidase homolog 3 OS=Homo sapiens GN=LOXL3 PE=1 SV=1	GN=LOXL3	LOXL3	63387.5	177114	91420.2	324302	401031	297863	88300.5	214541	84982.5	187461	228491	228717	0	0	0	1	2	2
1::Q93099	2	2	Homogentisate 1,2-dioxygenase OS=Homo sapiens GN=HGD PE=1 SV=2	GN=HGD	HGD	627.95	15697.7	305753	0	287951	159761	874.752	19014.9	284222	0	164063	122674	0	0	0	0	2	1
1::P30086	4	2	Phosphatidylethanolamine-binding protein 1 OS=Homo sapiens GN=PEBP1 PE=1 SV=3	GN=PEBP1	PEBP1	151374	38475.9	128038	15360	0	11662.7	210869	46606.4	119022	8878.78	0	8955.32	1	0	0	0	0	0
1::P50395	2	1	Rab GDP dissociation inhibitor beta OS=Homo sapiens GN=GDI2 PE=1 SV=2	GN=GDI2	GDI2	122646	121424	71742.7	131856	29084.1	10502.2	170849	147082	66690.6	76218.5	16571	8064.23	0	1	0	0	0	0
1::Q86WI1	2	2	Fibrocystin-L OS=Homo sapiens GN=PKHD1L1 PE=2 SV=2	GN=PKHD1L1	PKHD1L1	115447	136105	57638.3	47745.5	135868	101315	160821	164866	53579.5	27599.1	77411.9	77795.9	1	2	0	0	1	2
1::P61254;1::Q9UNX3	2	2	60S ribosomal protein L26 OS=Homo sapiens GN=RPL26 PE=1 SV=1	GN=RPL26	RPL26	124240	24233	158839	151171	89804.4	17636.4	173070	29353.8	147654	87383.8	51166.9	13542.3	1	1	0	1	0	1
1::Q9BS26;2::Q3T0L2	3	2	Endoplasmic reticulum resident protein 44 OS=Homo sapiens GN=ERP44 PE=1 SV=1	GN=ERP44	ERP44	117901	116916	63992.2	206506	249636	89739.6	164240	141621	59485.9	119370	142232	68907.7	0	1	0	1	0	0
1::O00622	5	5	Protein CYR61 OS=Homo sapiens GN=CYR61 PE=1 SV=1	GN=CYR61	CYR61	94790.9	109465	90148.3	39730.2	93563.8	96585.6	132046	132596	83800.1	22965.8	53308.8	74164.4	1	1	0	0	1	0
1::P55287	2	2	Cadherin-11 OS=Homo sapiens GN=CDH11 PE=2 SV=2	GN=CDH11	CDH11	112973	95942.3	79734.6	18834.3	22302.5	24490.6	157375	116216	74119.7	10887.1	12707	18805.4	2	2	0	0	1	0
1::P13667	5	4	Protein disulfide-isomerase A4 OS=Homo sapiens GN=PDIA4 PE=1 SV=2	GN=PDIA4	PDIA4	19918.4	125627	143011	57790.3	40165	89271.4	27746.9	152174	132941	33405.4	22884.4	68548.1	0	0	0	0	0	0
1::O95716	4	2	Ras-related protein Rab-3D OS=Homo sapiens GN=RAB3D PE=1 SV=1	GN=RAB3D	RAB3D	115429	162904	10057.8	71.1276	6237.77	11824.9	160796	197328	9349.51	41.115	3554.03	9079.9	1	2	0	0	0	0
1::P40227;1::Q92526;2::Q3T084	9	2	T-complex protein 1 subunit zeta OS=Homo sapiens GN=CCT6A PE=1 SV=3	GN=CCT6A	CCT6A	136909	121856	28106.1	24782.7	95840.5	40236.4	190718	147606	26126.9	14325.5	54606	30896	2	1	0	0	0	0
1::O95394	2	2	Phosphoacetylglucosamine mutase OS=Homo sapiens GN=PGM3 PE=1 SV=1	GN=PGM3	PGM3	43163.7	82649.2	159847	40477.2	10132.2	32153.2	60128.2	100114	148591	23397.7	5772.89	24689.2	1	1	1	0	0	0
1::Q96AP7	2	1	Endothelial cell-selective adhesion molecule OS=Homo sapiens GN=ESAM PE=1 SV=1	GN=ESAM	ESAM	97095.8	87868	98408.6	48732.5	63648.1	60324.8	135257	106436	91478.7	28169.6	36264.1	46321.1	0	1	1	0	0	1
1::Q16819	2	1	Meprin A subunit alpha OS=Homo sapiens GN=MEP1A PE=1 SV=2	GN=MEP1A	MEP1A	102013	29240.3	147031	208378	92805.9	93709.2	142107	35419.2	136677	120452	52877.1	71955.8	0	0	1	1	0	0
1::P53985	2	1	Monocarboxylate transporter 1 OS=Homo sapiens GN=SLC16A1 PE=1 SV=3	GN=SLC16A1	SLC16A1	107109	121320	47585.6	758.328	14536.7	80826.7	149206	146957	44234.7	438.348	8282.42	62063.8	1	0	0	0	0	0
1::Q96CS7	2	1	Pleckstrin homology domain-containing family B member 2 OS=Homo sapiens GN=PLEKHB2 PE=1 SV=1	GN=PLEKHB2	PLEKHB2	72407.1	117022	84505.4	7611.76	35827.4	40347.5	100865	141751	78554.6	4399.94	20413	30981.3	1	1	1	0	0	0
1::P61225;1::P10114	4	2	Ras-related protein Rap-2b OS=Homo sapiens GN=RAP2B PE=1 SV=1	GN=RAP2B	RAP2B	92771.3	71195.5	106871	63146.9	0	2752.16	129233	86240.1	99345.3	36501.8	0	2113.28	0	1	0	0	0	0
1::O00410;1::O60518	3	3	Importin-5 OS=Homo sapiens GN=IPO5 PE=1 SV=4	GN=IPO5	IPO5	188109	35501.4	45387.1	1540.08	15405.4	35273.3	262040	43003.3	42190.9	890.234	8777.39	27085	2	1	1	0	0	0
1::Q86X55	2	2	Histone-arginine methyltransferase CARM1 OS=Homo sapiens GN=CARM1 PE=1 SV=3	GN=CARM1	CARM1	86027	86922.8	92131.5	35542.6	7025.68	52615.5	119838	105291	85643.7	20545.2	4002.95	40401.4	1	1	1	0	0	1
1::Q99436;2::Q2TBP0	2	2	Proteasome subunit beta type-7 OS=Homo sapiens GN=PSMB7 PE=1 SV=1	GN=PSMB7	PSMB7	107869	87676.2	66976.1	133436	338070	89529.5	150265	106203	62259.6	77132.1	192618	68746.3	1	0	1	1	1	1
1::P20742	7	1	Pregnancy zone protein OS=Homo sapiens GN=PZP PE=1 SV=4	GN=PZP	PZP	73210.2	75553.1	108495	2.35299e+06	79397.8	283469	101984	91518.5	100855	1.36013e+06	45237.6	217665	0	0	1	0	0	0
1::Q07960	2	2	Rho GTPase-activating protein 1 OS=Homo sapiens GN=ARHGAP1 PE=1 SV=1	GN=ARHGAP1	ARHGAP1	119134	89119.3	48223.9	56643.6	38252.6	7039.07	165957	107951	44828	32742.6	21794.8	5405.03	1	1	0	0	0	0
1::Q9Y2A7;1::P55160	2	1	Nck-associated protein 1 OS=Homo sapiens GN=NCKAP1 PE=1 SV=1	GN=NCKAP1	NCKAP1	127704	122915	4611.44	9851.16	9000.44	34015.4	177895	148889	4286.71	5694.41	5128.08	26119.1	1	0	0	0	0	0
1::Q8NBS9	4	4	Thioredoxin domain-containing protein 5 OS=Homo sapiens GN=TXNDC5 PE=1 SV=2	GN=TXNDC5	TXNDC5	62920.8	178342	8616.02	63426	23368.4	25311.6	87650.4	216027	8009.28	36663.1	13314.3	19435.8	1	1	0	0	0	0
1::P21980	2	2	Protein-glutamine gamma-glutamyltransferase 2 OS=Homo sapiens GN=TGM2 PE=1 SV=2	GN=TGM2	TGM2	113044	132484	2453.34	47316.4	9996.15	42919.9	157473	160479	2280.58	27351	5695.4	32956.5	1	0	0	0	0	0
1::Q15181	2	2	Inorganic pyrophosphatase OS=Homo sapiens GN=PPA1 PE=1 SV=2	GN=PPA1	PPA1	228.678	214192	31427.7	11188.4	17992.8	98291	318.554	259454	29214.6	6467.38	10251.6	75473.9	0	1	1	0	0	1
1::P48047;2::P13621	3	3	ATP synthase subunit O, mitochondrial OS=Homo sapiens GN=ATP5O PE=1 SV=1	GN=ATP5O	ATP5O	22773.1	101300	118828	16948.1	16543.2	78036.2	31723.5	122706	110460	9796.76	9425.62	59921	0	0	0	0	0	0
1::O95865	4	2	N(G),N(G)-dimethylarginine dimethylaminohydrolase 2 OS=Homo sapiens GN=DDAH2 PE=1 SV=1	GN=DDAH2	DDAH2	103453	104558	32611	205495	8804.36	193556	144113	126652	30314.5	118785	5016.37	148624	0	0	0	1	0	1
1::P13674;2::Q1RMU3	5	5	Prolyl 4-hydroxylase subunit alpha-1 OS=Homo sapiens GN=P4HA1 PE=1 SV=2	GN=P4HA1	P4HA1	73610.6	56004.9	108078	62740.7	61246.8	81349.2	102542	67839.5	100467	36267	34895.9	62465	1	1	0	0	0	1
1::Q53GQ0;2::Q5E9H7	4	4	Very-long-chain 3-oxoacyl-CoA reductase OS=Homo sapiens GN=HSD17B12 PE=1 SV=2	GN=HSD17B12	HSD17B12	98275.1	65921.4	71744.5	123367	20426.2	12056.9	136900	79851.5	66692.3	71311.8	11638	9258.05	1	0	0	1	0	0
1::P20339	4	1	Ras-related protein Rab-5A OS=Homo sapiens GN=RAB5A PE=1 SV=2	GN=RAB5A	RAB5A	125641	104452	5095.67	0	0	16131	175021	126524	4736.84	0	0	12386.4	1	0	0	0	0	0
1::Q04721	4	4	Neurogenic locus notch homolog protein 2 OS=Homo sapiens GN=NOTCH2 PE=1 SV=3	GN=NOTCH2	NOTCH2	104061	108640	21275.5	45552.2	19268.4	135117	144960	131597	19777.3	26331.2	10978.4	103751	1	0	0	0	1	0
1::P19367;1::P52789;1::P52790	4	4	Hexokinase-1 OS=Homo sapiens GN=HK1 PE=1 SV=3	GN=HK1	HK1	45139.6	69817.8	115876	17356.9	92868.6	325841	62880.8	84571.3	107716	10033.1	52912.8	250201	0	0	0	0	0	0
1::Q14152	2	2	Eukaryotic translation initiation factor 3 subunit A OS=Homo sapiens GN=EIF3A PE=1 SV=1	GN=EIF3A	EIF3A	73609.2	106245	49706.1	31201.9	55336.3	58361.3	102540	128696	46205.8	18036.1	31528.4	44813.4	0	2	0	0	0	1
1::P41250	5	5	Glycine--tRNA ligase OS=Homo sapiens GN=GARS PE=1 SV=3	GN=GARS	GARS	195790	25881.6	6410.66	43515.9	13055.4	164.743	272741	31350.7	5959.23	25154.1	7438.43	126.5	2	1	0	0	0	0
1::P62140	5	1	Serine/threonine-protein phosphatase PP1-beta catalytic subunit OS=Homo sapiens GN=PPP1CB PE=1 SV=3	GN=PPP1CB	PPP1CB	74292.2	69089.3	76510.7	5574.29	0	10249	103491	83688.8	71122.9	3222.19	0	7869.84	0	1	1	0	0	1
1::Q92556	2	2	Engulfment and cell motility protein 1 OS=Homo sapiens GN=ELMO1 PE=1 SV=2	GN=ELMO1	ELMO1	114080	28449.6	76026.5	33847.9	41394.9	44041.2	158916	34461.4	70672.7	19565.6	23585.1	33817.6	1	0	1	0	0	0
1::P10606	3	3	Cytochrome c oxidase subunit 5B, mitochondrial OS=Homo sapiens GN=COX5B PE=1 SV=2	GN=COX5B	COX5B	60354	69000.9	88575.5	86972.8	34311.7	73475.4	84074.8	83581.7	82338.1	50274.2	19549.4	56419	0	0	0	0	0	0
1::P07339;2::P80209	4	4	Cathepsin D OS=Homo sapiens GN=CTSD PE=1 SV=1	GN=CTSD	CTSD	92292.2	66857	56640.8	151218	878404	40796.7	128566	80984.8	52652.2	87410.8	500479	31326.2	0	0	1	0	0	0
1::Q06830	8	1	Peroxiredoxin-1 OS=Homo sapiens GN=PRDX1 PE=1 SV=1	GN=PRDX1	PRDX1	6090.22	137311	69724	0	25432.1	89651.4	8483.85	166327	64814.1	0	14490.2	68839.9	0	1	1	0	0	0
1::Q96BJ3	2	1	Axin interactor, dorsalization-associated protein OS=Homo sapiens GN=AIDA PE=1 SV=1	GN=AIDA	AIDA	113964	74658.2	20764.7	931.307	48.2904	17801.7	158755	90434.4	19302.5	538.338	27.5139	13669.2	1	1	0	0	0	0
1::Q9Y3L5	3	1	Ras-related protein Rap-2c OS=Homo sapiens GN=RAP2C PE=1 SV=1	GN=RAP2C	RAP2C	74486.8	93728.2	36819.7	174.898	1025.02	32954.9	103762	113534	34226.9	101.099	584.015	25304.8	0	1	1	0	0	0
1::Q9Y623	2	1	Myosin-4 OS=Homo sapiens GN=MYH4 PE=2 SV=2	GN=MYH4	MYH4	51190.8	91608.6	60845.2	0	0	0	71310.2	110967	56560.5	0	0	0	0	0	0	0	0	0
1::P07948	2	1	Tyrosine-protein kinase Lyn OS=Homo sapiens GN=LYN PE=1 SV=3	GN=LYN	LYN	111818	91097.1	0	57564.9	44934.1	49764.8	155765	110347	0	33275.1	25601.6	38212.5	1	1	0	0	1	1
1::P52272	4	4	Heterogeneous nuclear ribonucleoprotein M OS=Homo sapiens GN=HNRNPM PE=1 SV=3	GN=HNRNPM	HNRNPM	49677.3	109141	41927.9	24617.6	18019.1	24179.9	69201.9	132204	38975.4	14230.1	10266.6	18566.8	0	0	0	0	0	0
1::Q71DI3	12	1	Histone H3.2 OS=Homo sapiens GN=HIST2H3A PE=1 SV=3	GN=HIST2H3A	HIST2H3A	6455.61	107885	85669.1	0	0	2183.76	8992.84	130683	79636.3	0	0	1676.83	0	0	0	0	0	0
1::P62263	2	2	40S ribosomal protein S14 OS=Homo sapiens GN=RPS14 PE=1 SV=3	GN=RPS14	RPS14	52947	42468.2	99858.8	0	0	40683.6	73756.6	51442.3	92826.8	0	0	31239.4	0	2	1	0	0	0
1::Q8NBJ5;2::A5PK45	2	2	Procollagen galactosyltransferase 1 OS=Homo sapiens GN=COLGALT1 PE=1 SV=1	GN=COLGALT1	COLGALT1	113566	0	80995.2	6609.01	65919.9	47116.9	158201	0	75291.6	3820.31	37558.5	36179.3	0	0	0	0	1	0
1::Q9UM47	2	2	Neurogenic locus notch homolog protein 3 OS=Homo sapiens GN=NOTCH3 PE=1 SV=2	GN=NOTCH3	NOTCH3	174734	19548.8	0	0	753.32	0	243409	23679.7	0	0	429.211	0	2	0	0	0	0	0
1::Q9Y3B3	2	2	Transmembrane emp24 domain-containing protein 7 OS=Homo sapiens GN=TMED7 PE=1 SV=2	GN=TMED7	TMED7	44908.6	97997.8	47901.8	136516	3894.75	26061.5	62558.9	118706	44528.6	78912.7	2219.07	20011.6	0	1	0	1	0	1
1::P06702	2	2	Protein S100-A9 OS=Homo sapiens GN=S100A9 PE=1 SV=1	GN=S100A9	S100A9	95972.4	27482.1	65823.7	30113	90671.8	23332	133692	33289.4	61188.4	17406.7	51661.1	17915.8	1	0	0	0	0	0
1::P61020	4	1	Ras-related protein Rab-5B OS=Homo sapiens GN=RAB5B PE=1 SV=1	GN=RAB5B	RAB5B	70728.1	25230.1	92689	77160.5	82682.9	88930.6	98526.1	30561.5	86161.9	44602.3	47109.4	68286.4	0	0	0	0	0	0
1::Q96FN4	3	3	Copine-2 OS=Homo sapiens GN=CPNE2 PE=1 SV=3	GN=CPNE2	CPNE2	132725	46219	6989.93	2399.26	1978.03	4343.84	184889	55985.7	6497.71	1386.88	1127	3335.47	2	1	0	0	0	0
1::Q71U36;1::Q13748;1::Q6PEY2;2::Q2HJ86;2::Q32KN8	33	1	Tubulin alpha-1A chain OS=Homo sapiens GN=TUBA1A PE=1 SV=1	GN=TUBA1A	TUBA1A	902.285	2829.08	181979	244810	62771.7	133484	1256.91	3426.91	169164	141512	35764.7	102498	0	0	0	1	0	1
1::Q96S86	4	3	Hyaluronan and proteoglycan link protein 3 OS=Homo sapiens GN=HAPLN3 PE=2 SV=1	GN=HAPLN3	HAPLN3	55894.8	54282	74748.4	47232.9	41164.8	77328.5	77863	65752.5	69484.6	27302.7	23454	59377.6	0	0	0	0	0	0
1::Q15746;1::O15264	2	2	Myosin light chain kinase, smooth muscle OS=Homo sapiens GN=MYLK PE=1 SV=4	GN=MYLK	MYLK	85253	16525.7	83005.9	0	1510.39	30584.2	118760	20017.8	77160.7	0	860.557	23484.4	1	0	1	0	0	0
1::Q96HN2;1::O43865	2	1	Adenosylhomocysteinase 3 OS=Homo sapiens GN=AHCYL2 PE=1 SV=1	GN=AHCYL2	AHCYL2	62905.3	50954.5	68036.5	82937.4	32260.4	39957.2	87628.9	61721.8	63245.4	47941.6	18380.7	30681.6	0	1	0	0	0	0
1::P0DMV8	28	1	Heat shock 70 kDa protein 1A OS=Homo sapiens GN=HSPA1A PE=1 SV=1	GN=HSPA1A	HSPA1A	1960.97	67487.1	111917	1590.96	75336.7	93386.1	2731.68	81748	104035	919.645	42923.8	71707.6	0	0	0	0	0	0
1::Q02750	3	1	Dual specificity mitogen-activated protein kinase kinase 1 OS=Homo sapiens GN=MAP2K1 PE=1 SV=2	GN=MAP2K1	MAP2K1	107907	271.351	69449.1	20389.9	47686	47400.2	150318	328.691	64558.5	11786.3	27169.5	36396.8	1	0	1	0	0	0
1::Q99808	2	2	Equilibrative nucleoside transporter 1 OS=Homo sapiens GN=SLC29A1 PE=1 SV=3	GN=SLC29A1	SLC29A1	64432.4	70639	40754.5	111162	134989	8358.48	89756	85566	37884.6	64256.5	76911.1	6418.16	1	1	1	1	1	0
1::P05997	2	2	Collagen alpha-2(V) chain OS=Homo sapiens GN=COL5A2 PE=1 SV=3	GN=COL5A2	COL5A2	47344.5	121722	4170.63	10565	36822.8	29243.7	65952.2	147443	3876.94	6107.03	20980.1	22455.1	0	1	0	0	0	0
1::P40939	4	4	Trifunctional enzyme subunit alpha, mitochondrial OS=Homo sapiens GN=HADHA PE=1 SV=2	GN=HADHA	HADHA	69752.4	71633	27236.2	161727	109203	71623.4	97167	86770	25318.2	93485.7	62219.6	54996.9	0	0	0	0	0	0
1::P52597	2	1	Heterogeneous nuclear ribonucleoprotein F OS=Homo sapiens GN=HNRNPF PE=1 SV=3	GN=HNRNPF	HNRNPF	36485.1	52363.3	78477	22379.4	30697.2	59744.8	50824.7	63428.3	72950.7	12936.3	17490	45875.8	0	0	0	0	0	0
1::P11021;1::O95399	33	2	78 kDa glucose-regulated protein OS=Homo sapiens GN=HSPA5 PE=1 SV=2	GN=HSPA5	HSPA5	77220.4	32187.7	56611.6	69108.8	32426.7	40372.3	107570	38989.4	52625.1	39948	18475.4	31000.4	1	0	0	0	0	0
1::Q9UKK3	5	5	Poly [ADP-ribose] polymerase 4 OS=Homo sapiens GN=PARP4 PE=1 SV=3	GN=PARP4	PARP4	25763	36137.4	103766	21736.2	32554.8	63153.1	35888.6	43773.7	96459.3	12564.5	18548.4	48492.8	0	0	0	0	0	0
1::P54652;2::P34933	15	1	Heat shock-related 70 kDa protein 2 OS=Homo sapiens GN=HSPA2 PE=1 SV=1	GN=HSPA2	HSPA2	2076.87	6069.21	154873	11959.5	3945.32	23498.6	2893.14	7351.71	143967	6913.13	2247.89	18043.6	0	0	0	0	0	1
1::Q92747	2	1	Actin-related protein 2/3 complex subunit 1A OS=Homo sapiens GN=ARPC1A PE=2 SV=2	GN=ARPC1A	ARPC1A	0	76798.4	83193.9	914.09	0	30601.2	0	93027	77335.5	528.386	0	23497.5	0	1	1	0	0	1
1::P29401	6	5	Transketolase OS=Homo sapiens GN=TKT PE=1 SV=3	GN=TKT	TKT	140148	10270.7	3698.18	43497.5	21321.1	636.469	195229	12441	3437.76	25143.5	12147.9	488.72	3	0	0	0	0	0
1::Q76M96	2	2	Coiled-coil domain-containing protein 80 OS=Homo sapiens GN=CCDC80 PE=1 SV=1	GN=CCDC80	CCDC80	65452.5	57970.2	21284.1	14196.3	74237.3	16989.9	91177.2	70220	19785.3	8206.08	42297.4	13045.9	2	1	0	0	0	0
1::P54764;1::P29320	2	1	Ephrin type-A receptor 4 OS=Homo sapiens GN=EPHA4 PE=1 SV=1	GN=EPHA4	EPHA4	8748.94	76387.9	59090.9	0	3063.01	0	12187.5	92529.7	54929.8	0	1745.18	0	0	1	1	0	0	0
1::P00749;2::Q05589	2	2	Urokinase-type plasminogen activator OS=Homo sapiens GN=PLAU PE=1 SV=2	GN=PLAU	PLAU	40325.1	38607.8	63675.1	4766.33	22354.2	27540.3	56174	46766.1	59191.1	2755.15	12736.5	21147.1	1	0	1	0	0	0
1::O00469	7	7	Procollagen-lysine,2-oxoglutarate 5-dioxygenase 2 OS=Homo sapiens GN=PLOD2 PE=1 SV=2	GN=PLOD2	PLOD2	47939.4	58226.9	35055.8	169585	66191.4	121041	66780.9	70531.1	32587.2	98027.9	37713.2	92942.8	0	0	0	0	0	0
1::P37837;2::Q2TBL6	3	3	Transaldolase OS=Homo sapiens GN=TALDO1 PE=1 SV=2	GN=TALDO1	TALDO1	19774.7	70712.3	48714.7	14091.5	25758	48338.3	27546.7	85654.7	45284.3	8145.51	14675.9	37117.2	0	1	1	0	0	0
1::P14314;2::Q28034	6	6	Glucosidase 2 subunit beta OS=Homo sapiens GN=PRKCSH PE=1 SV=2	GN=PRKCSH	PRKCSH	59140.7	62658.7	15268.5	25284.5	5022.6	3767.76	82384.7	75899.3	14193.3	14615.6	2861.68	2893.12	0	0	0	0	0	0
1::P48735;2::Q04467	6	5	Isocitrate dehydrogenase [NADP], mitochondrial OS=Homo sapiens GN=IDH2 PE=1 SV=2	GN=IDH2	IDH2	15599.5	52681.6	67820.9	11949.7	15293.5	21458.7	21730.6	63813.9	63045	6907.49	8713.64	16477.3	1	0	0	0	0	0
1::Q9Y6N5	4	4	Sulfide:quinone oxidoreductase, mitochondrial OS=Homo sapiens GN=SQOR PE=1 SV=1	GN=SQOR	SQOR	26313.8	17905.6	90887.1	17226.2	768.99	25957.7	36655.9	21689.3	84486.9	9957.51	438.139	19931.9	0	0	0	0	0	0
1::Q8WX93;1::Q86TC9	2	1	Palladin OS=Homo sapiens GN=PALLD PE=1 SV=3	GN=PALLD	PALLD	101863	16444.7	16068.8	16812.7	42369.5	27421.2	141897	19919.6	14937.3	9718.49	24140.4	21055.7	0	0	0	0	0	0
1::P04062;2::Q2KHZ8	3	3	Glucosylceramidase OS=Homo sapiens GN=GBA PE=1 SV=3	GN=GBA	GBA	48579	34019.3	49142.2	35297.7	48837.8	43573.9	67671.9	41208	45681.6	20403.7	27825.8	33458.7	0	0	0	0	0	0
1::P41252	2	2	Isoleucine--tRNA ligase, cytoplasmic OS=Homo sapiens GN=IARS PE=1 SV=2	GN=IARS	IARS	0	8682.19	122428	58915.4	65433.4	35206.2	0	10516.9	113807	34055.8	37281.3	27033.5	0	0	0	0	0	0
1::Q9BTV4	3	3	Transmembrane protein 43 OS=Homo sapiens GN=TMEM43 PE=1 SV=1	GN=TMEM43	TMEM43	49438	71924.3	7334.78	46889.1	70211.8	25363.9	68868.5	87122.8	6818.27	27104	40003.9	19476	0	0	0	0	0	0
1::O60763	6	1	General vesicular transport factor p115 OS=Homo sapiens GN=USO1 PE=1 SV=2	GN=USO1	USO1	13447.1	90041.5	23409.4	0	5.76195e+06	0	18732.2	109068	21761	0	3.28292e+06	0	0	0	0	0	1	0
1::P31150	2	1	Rab GDP dissociation inhibitor alpha OS=Homo sapiens GN=GDI1 PE=1 SV=2	GN=GDI1	GDI1	45224.1	79172.1	0	32298	0	0	62998.4	95902.2	0	18669.7	0	0	0	1	0	0	0	0
1::Q92692	3	2	Nectin-2 OS=Homo sapiens GN=NECTIN2 PE=1 SV=1	GN=NECTIN2	NECTIN2	8198.06	88092.3	27145.8	17037.9	1402.95	71042.7	11420.1	106707	25234.2	9848.67	799.342	54551	0	1	0	0	0	1
1::P04908	7	1	Histone H2A type 1-B/E OS=Homo sapiens GN=HIST1H2AB PE=1 SV=2	GN=HIST1H2AB	HIST1H2AB	71697.4	2275.51	48201.3	8009.42	33688.5	626480	99876.4	2756.36	44807	4629.81	19194.4	481050	0	0	0	0	0	1
1::O43790;1::Q14533	7	1	Keratin, type II cuticular Hb6 OS=Homo sapiens GN=KRT86 PE=1 SV=1	GN=KRT86	KRT86	3571.79	1581.47	110657	0	16500.4	0	4975.6	1915.66	102865	0	9401.24	0	0	0	0	0	0	0
1::Q9Y4L1	4	4	Hypoxia up-regulated protein 1 OS=Homo sapiens GN=HYOU1 PE=1 SV=1	GN=HYOU1	HYOU1	59769	24170.9	31155.6	27742.2	10005.1	51893.7	83259.8	29278.5	28961.7	16036.3	5700.52	39847.2	0	0	0	0	0	1
1::Q15293	5	5	Reticulocalbin-1 OS=Homo sapiens GN=RCN1 PE=1 SV=1	GN=RCN1	RCN1	4005.03	12818.3	97578.1	47275.4	57758.9	43473.9	5579.12	15526.9	90706.7	27327.3	32908.7	33382	0	0	0	1	0	0
1::Q86YZ3	3	3	Hornerin OS=Homo sapiens GN=HRNR PE=1 SV=2	GN=HRNR	HRNR	26070.1	63917.5	23661.4	136965	198262	42493.7	36316.4	77424.1	21995.2	79171.9	112962	32629.3	1	1	1	2	3	3
1::P04844;2::Q3SZI6	2	2	Dolichyl-diphosphooligosaccharide--protein glycosyltransferase subunit 2 OS=Homo sapiens GN=RPN2 PE=1 SV=3	GN=RPN2	RPN2	28865.9	75560.7	3551.01	52992.7	34227.3	110087	40211	91527.6	3300.95	30632.2	19501.3	84531.3	0	0	0	0	0	0
1::P20020;1::Q16720	11	2	Plasma membrane calcium-transporting ATPase 1 OS=Homo sapiens GN=ATP2B1 PE=1 SV=3	GN=ATP2B1	ATP2B1	57266.9	11030.4	38940.7	47141	22080	12554.9	79774.4	13361.3	36198.5	27249.6	12580.3	9640.43	1	0	0	1	0	0
1::P35754;2::P10575	2	2	Glutaredoxin-1 OS=Homo sapiens GN=GLRX PE=1 SV=2	GN=GLRX	GLRX	7692.24	26497.8	72698	0	19407.2	200539	10715.5	32097.1	67578.7	0	11057.4	153986	0	0	0	0	0	0
1::Q13162	4	1	Peroxiredoxin-4 OS=Homo sapiens GN=PRDX4 PE=1 SV=1	GN=PRDX4	PRDX4	7983.1	44841.5	50045.2	7887.59	19724.6	37796.1	11120.7	54317.1	46521	4559.39	11238.3	29022.2	0	0	0	0	0	0
1::P02545	6	6	Prelamin-A/C OS=Homo sapiens GN=LMNA PE=1 SV=1	GN=LMNA	LMNA	92517.8	5633.84	4600.3	63386.2	33286.4	29356.2	128880	6824.34	4276.35	36640.1	18965.2	22541.5	0	0	0	0	0	0
1::P22307;2::P07857	3	3	Non-specific lipid-transfer protein OS=Homo sapiens GN=SCP2 PE=1 SV=2	GN=SCP2	SCP2	17254.8	57777.7	27089.9	63154.1	9382.76	1065.94	24036.4	69986.9	25182.3	36505.9	5345.91	818.491	0	0	0	1	0	0
1::O75396	2	2	Vesicle-trafficking protein SEC22b OS=Homo sapiens GN=SEC22B PE=1 SV=4	GN=SEC22B	SEC22B	24001.1	24507.3	50368.1	32710.3	4792.52	53880.4	33434.2	29686	46821.2	18908.1	2730.58	41372.7	2	0	0	0	0	1
1::P35241	14	1	Radixin OS=Homo sapiens GN=RDX PE=1 SV=1	GN=RDX	RDX	37898.8	32802.6	27385.1	37523.8	16892	4377.37	52794.1	39734.2	25456.7	21690.4	9624.36	3361.22	1	1	0	0	0	0
1::O76061	2	2	Stanniocalcin-2 OS=Homo sapiens GN=STC2 PE=1 SV=1	GN=STC2	STC2	1678.39	28236.1	68151.8	5.76818	963.542	62143.4	2338.04	34202.8	63352.6	3.33427	548.987	47717.5	0	1	1	0	0	1
1::Q92905	2	2	COP9 signalosome complex subunit 5 OS=Homo sapiens GN=COPS5 PE=1 SV=4	GN=COPS5	COPS5	1754.55	24077.1	70876.2	0	11886.1	43492.9	2444.14	29164.9	65885.1	0	6772.24	33396.6	0	1	2	0	1	1
1::Q15149	4	4	Plectin OS=Homo sapiens GN=PLEC PE=1 SV=3	GN=PLEC	PLEC	51130.6	29026	16503.3	29520.7	18532.8	5493.84	71226.4	35159.5	15341.1	17064.3	10559.2	4218.51	0	0	0	0	0	0
1::Q8TC12	3	3	Retinol dehydrogenase 11 OS=Homo sapiens GN=RDH11 PE=1 SV=2	GN=RDH11	RDH11	23074.3	31646.7	40246.5	55332.3	14148.1	8907.11	32143.1	38334	37412.4	31984.6	8061	6839.43	0	0	0	0	0	0
1::O14672	7	1	Disintegrin and metalloproteinase domain-containing protein 10 OS=Homo sapiens GN=ADAM10 PE=1 SV=1	GN=ADAM10	ADAM10	46419.8	0	47960	0	6677.05	6759.46	64664.1	0	44582.7	0	3804.31	5190.34	0	0	0	0	0	0
1::P36507	4	2	Dual specificity mitogen-activated protein kinase kinase 2 OS=Homo sapiens GN=MAP2K2 PE=1 SV=1	GN=MAP2K2	MAP2K2	91684.9	1860.76	0	20382	0	18.3814	127720	2253.97	0	11781.7	0	14.1144	2	0	0	0	0	0
1::O94919	2	2	Endonuclease domain-containing 1 protein OS=Homo sapiens GN=ENDOD1 PE=1 SV=2	GN=ENDOD1	ENDOD1	37713.9	30380.2	25210.9	49429.9	2225.3	16611.6	52536.5	36799.9	23435.6	28572.7	1267.89	12755.4	0	0	0	1	0	0
1::O94925	2	2	Glutaminase kidney isoform, mitochondrial OS=Homo sapiens GN=GLS PE=1 SV=1	GN=GLS	GLS	9828.46	15496.6	67099.1	11959.2	7284.1	65899.9	13691.3	18771.3	62374	6912.96	4150.19	50602	0	0	0	0	0	0
1::P11216	8	1	Glycogen phosphorylase, brain form OS=Homo sapiens GN=PYGB PE=1 SV=5	GN=PYGB	PYGB	0	61555.2	29787.6	14.7486	0	0	0	74562.7	27689.9	8.52534	0	0	0	1	0	0	0	0
1::Q8TAF3	2	1	WD repeat-containing protein 48 OS=Homo sapiens GN=WDR48 PE=1 SV=1	GN=WDR48	WDR48	54308.6	12925.7	23523.9	48644.2	93167	15039.9	75653.3	15657.1	21867.4	28118.5	53082.8	11548.6	0	0	0	0	0	0
1::P28799	2	2	Granulins OS=Homo sapiens GN=GRN PE=1 SV=2	GN=GRN	GRN	49902.6	1834.01	35577.3	3609.42	7206.6	636.536	69515.7	2221.56	33072	2086.41	4106.03	488.772	1	0	1	0	0	0
1::P55786;1::A6NEC2	2	2	Puromycin-sensitive aminopeptidase OS=Homo sapiens GN=NPEPPS PE=1 SV=2	GN=NPEPPS	NPEPPS	4599.73	22905.5	59752.4	3613.26	4477.99	14661.8	6407.55	27745.8	55544.7	2088.63	2551.37	11258.2	0	1	2	0	0	0
1::Q06323;2::Q4U5R3	2	2	Proteasome activator complex subunit 1 OS=Homo sapiens GN=PSME1 PE=1 SV=1	GN=PSME1	PSME1	2465.17	75451.8	8324.14	1437.66	0	29581.3	3434.05	91395.7	7737.96	831.033	0	22714.4	0	2	1	0	0	0
1::Q9UKS6	2	2	Protein kinase C and casein kinase substrate in neurons protein 3 OS=Homo sapiens GN=PACSIN3 PE=1 SV=2	GN=PACSIN3	PACSIN3	73210.8	6607.61	5035.31	13868.9	16246.9	5636.11	101985	8003.88	4680.72	8016.88	9256.82	4327.76	2	0	0	0	0	0
1::Q15363	2	2	Transmembrane emp24 domain-containing protein 2 OS=Homo sapiens GN=TMED2 PE=1 SV=1	GN=TMED2	TMED2	30115.3	33894.4	19344.8	73249.7	7148.25	34676.8	41951.5	41056.7	17982.6	42341.7	4072.78	26627	0	1	0	1	0	1
1::Q9H4A4	2	2	Aminopeptidase B OS=Homo sapiens GN=RNPEP PE=1 SV=2	GN=RNPEP	RNPEP	10555.1	54698.6	17951.6	19498.8	63434.9	50804.4	14703.5	66257.1	16687.5	11271.2	36142.6	39010.8	2	1	0	0	0	0
1::O00391	4	3	Sulfhydryl oxidase 1 OS=Homo sapiens GN=QSOX1 PE=1 SV=3	GN=QSOX1	QSOX1	22966.1	27785	29442.3	9676.77	1760.62	7823.51	31992.4	33656.3	27369	5593.61	1003.13	6007.37	0	0	1	0	0	0
1::P43121	3	3	Cell surface glycoprotein MUC18 OS=Homo sapiens GN=MCAM PE=1 SV=2	GN=MCAM	MCAM	23571.6	46257.4	10017.7	444918	42216.8	157871	32835.9	56032.2	9312.29	257183	24053.4	121223	0	0	0	0	0	0
1::Q13219	7	6	Pappalysin-1 OS=Homo sapiens GN=PAPPA PE=1 SV=3	GN=PAPPA	PAPPA	50528.4	12251.2	15571.5	112479	130324	38965.5	70387.4	14840.1	14475	65017.9	74253.1	29920.1	0	0	0	0	0	0
1::Q9NV96	2	2	Cell cycle control protein 50A OS=Homo sapiens GN=TMEM30A PE=1 SV=1	GN=TMEM30A	TMEM30A	75830.7	236.042	1707.35	21753.8	1030.77	2371	105634	285.921	1587.12	12574.7	587.293	1820.6	1	0	0	0	0	0
1::Q13509	21	1	Tubulin beta-3 chain OS=Homo sapiens GN=TUBB3 PE=1 SV=2	GN=TUBB3	TUBB3	16943.7	6907.31	52415.7	7159.56	13359.7	16436.2	23603	8366.92	48724.6	4138.55	7611.79	12620.7	1	0	0	0	0	0
1::P63151;1::Q66LE6	2	2	Serine/threonine-protein phosphatase 2A 55 kDa regulatory subunit B alpha isoform OS=Homo sapiens GN=PPP2R2A PE=1 SV=1	GN=PPP2R2A	PPP2R2A	40210.9	0	35444.1	0	16937.2	4272.91	56014.8	0	32948.1	0	9650.13	3281.01	1	0	1	0	0	0
1::Q9NPH3	2	2	Interleukin-1 receptor accessory protein OS=Homo sapiens GN=IL1RAP PE=1 SV=2	GN=IL1RAP	IL1RAP	11667.2	22050.9	41360.2	25363	7187.1	57004.7	16252.7	26710.5	38447.6	14660.9	4094.92	43771.8	0	0	0	0	0	1
1::P08572	2	2	Collagen alpha-2(IV) chain OS=Homo sapiens GN=COL4A2 PE=1 SV=4	GN=COL4A2	COL4A2	12503.4	39899.1	21946.9	1689.15	1839.24	8172.61	17417.6	48330.3	20401.5	976.405	1047.92	6275.44	0	1	0	0	0	0
1::Q02818;2::Q0P569	5	4	Nucleobindin-1 OS=Homo sapiens GN=NUCB1 PE=1 SV=4	GN=NUCB1	NUCB1	18187	45860.4	7386.61	40318.4	26190.6	8449.45	25335.1	55551.3	6866.45	23305.9	14922.3	6488.01	0	0	0	0	0	0
1::Q9Y277	2	1	Voltage-dependent anion-selective channel protein 3 OS=Homo sapiens GN=VDAC3 PE=1 SV=1	GN=VDAC3	VDAC3	34949.6	25283.3	9510.76	0	26768.2	3370.25	48685.8	30626	8841.02	0	15251.4	2587.89	0	0	0	0	0	0
1::O75369	15	4	Filamin-B OS=Homo sapiens GN=FLNB PE=1 SV=2	GN=FLNB	FLNB	33349.2	32923	2939.08	16048.1	22991.4	22909.2	46456.3	39880	2732.11	9276.51	13099.5	17591.1	0	0	0	0	0	0
1::P02675	5	1	Fibrinogen beta chain OS=Homo sapiens GN=FGB PE=1 SV=2	GN=FGB	FGB	2711.21	26876.5	35569.2	139195	26471	404702	3776.79	32555.9	33064.5	80461.2	15082.1	310755	0	0	0	0	1	1
1::P62820	9	3	Ras-related protein Rab-1A OS=Homo sapiens GN=RAB1A PE=1 SV=3	GN=RAB1A	RAB1A	10980.5	44403.1	8097.92	221996	144032	48084.9	15296.1	53786.1	7527.67	128324	82063.7	36922.6	0	0	0	2	1	1
1::P16035;2::P16368	4	4	Metalloproteinase inhibitor 2 OS=Homo sapiens GN=TIMP2 PE=1 SV=2	GN=TIMP2	TIMP2	39626.4	5864.12	17713.2	68551.2	42663.7	30219.2	55200.6	7103.28	16465.8	39625.7	24308.1	23204.2	0	0	0	0	0	0
1::O00339	5	5	Matrilin-2 OS=Homo sapiens GN=MATN2 PE=1 SV=4	GN=MATN2	MATN2	31583	14496.1	16790.8	75993.8	806424	178323	43995.9	17559.3	15608.4	43927.8	459468	136928	0	0	0	0	5	1
1::P42765;2::Q3T0R7	2	2	3-ketoacyl-CoA thiolase, mitochondrial OS=Homo sapiens GN=ACAA2 PE=1 SV=2	GN=ACAA2	ACAA2	2738.99	4274.41	54210.1	1332.9	1296.91	25347	3815.49	5177.65	50392.7	770.478	738.925	19463	0	0	0	0	0	0
1::Q96F07	6	1	Cytoplasmic FMR1-interacting protein 2 OS=Homo sapiens GN=CYFIP2 PE=1 SV=2	GN=CYFIP2	CYFIP2	1058.45	1103.22	58606.5	0	1064.03	0	1474.44	1336.34	54479.5	0	606.243	0	0	0	1	0	0	0
1::P15121	3	1	Aldose reductase OS=Homo sapiens GN=AKR1B1 PE=1 SV=3	GN=AKR1B1	AKR1B1	25463.3	26723.2	8490.84	28968.3	3745.57	16742.3	35471.1	32370.1	7892.92	16745	2134.07	12855.7	0	0	0	0	0	0
1::P11766	4	1	Alcohol dehydrogenase class-3 OS=Homo sapiens GN=ADH5 PE=1 SV=4	GN=ADH5	ADH5	47401.3	13023.8	0	0	0	7625.93	66031.3	15775.9	0	0	0	5855.66	1	0	0	0	0	0
1::P09622	5	4	Dihydrolipoyl dehydrogenase, mitochondrial OS=Homo sapiens GN=DLD PE=1 SV=2	GN=DLD	DLD	32424.7	23266.2	3627.95	20816.6	9723.52	2598.53	45168.4	28182.6	3372.47	12032.9	5540.07	1995.32	0	0	0	0	0	0
1::Q8N6Y2	3	3	Leucine-rich repeat-containing protein 17 OS=Homo sapiens GN=LRRC17 PE=2 SV=1	GN=LRRC17	LRRC17	19977.2	22899.9	15308.1	8070.34	5541.56	9276.72	27828.8	27738.9	14230.1	4665.02	3157.36	7123.24	0	0	0	0	0	0
1::O15394	2	1	Neural cell adhesion molecule 2 OS=Homo sapiens GN=NCAM2 PE=1 SV=2	GN=NCAM2	NCAM2	35873.6	18225.5	2352.42	28532.8	4349.45	486.994	49973	22076.8	2186.76	16493.3	2478.14	373.944	0	0	0	0	0	0
1::P16104;1::Q8IUE6;1::Q96QV6	6	2	Histone H2AX OS=Homo sapiens GN=H2AFX PE=1 SV=2	GN=H2AFX	H2AFX	106.852	12294.1	43042.8	14214.2	7158.69	582919	148.848	14892	40011.7	8216.43	4078.73	447601	0	0	0	0	0	0
1::P01116	3	1	GTPase KRas OS=Homo sapiens GN=KRAS PE=1 SV=1	GN=KRAS	KRAS	36479.7	16425.1	0	1540.36	5159.26	0	50817.3	19895.9	0	890.395	2939.54	0	1	1	0	0	0	0
1::P31930	2	2	Cytochrome b-c1 complex subunit 1, mitochondrial OS=Homo sapiens GN=UQCRC1 PE=1 SV=3	GN=UQCRC1	UQCRC1	21358.4	20378	10621.9	2364.3	8814.63	8202.49	29752.9	24684.1	9873.95	1366.67	5022.22	6298.38	0	0	0	0	0	0
1::P68431;1::P84243;1::Q16695;1::Q6NXT2;2::A5PK61;2::Q3SZB8	12	1	Histone H3.1 OS=Homo sapiens GN=HIST1H3A PE=1 SV=2	GN=HIST1H3A	HIST1H3A	28634.7	12781	10345.5	0	1375.31	3109.7	39888.9	15481.8	9617.02	0	783.598	2387.82	0	0	0	0	0	0
1::P78386;1::Q9NSB4	7	2	Keratin, type II cuticular Hb5 OS=Homo sapiens GN=KRT85 PE=1 SV=1	GN=KRT85	KRT85	2313.08	41892.9	5059.52	11093.2	41176.8	1890.64	3222.18	50745.4	4703.23	6412.35	23460.8	1451.75	0	0	0	0	0	0
1::P62273	2	2	40S ribosomal protein S29 OS=Homo sapiens GN=RPS29 PE=1 SV=2	GN=RPS29	RPS29	45945.5	358.734	2834.37	3194.75	2317.77	0	64003.3	434.539	2634.77	1846.71	1320.57	0	2	0	0	0	0	0
1::P32969;2::Q3SYR7	2	2	60S ribosomal protein L9 OS=Homo sapiens GN=RPL9 PE=1 SV=1	GN=RPL9	RPL9	58.911	4020.16	44130.7	7639.63	0	96108.5	82.0647	4869.67	41023.1	4416.05	0	73798	0	0	0	0	0	0
1::Q9Y646	3	1	Carboxypeptidase Q OS=Homo sapiens GN=CPQ PE=1 SV=1	GN=CPQ	CPQ	30257	0	17884.8	3869.71	0	5897.85	42148.8	0	16625.3	2236.87	0	4528.74	0	0	0	0	0	0
1::P10599	3	1	Thioredoxin OS=Homo sapiens GN=TXN PE=1 SV=3	GN=TXN	TXN	24708.4	16768.3	6261.72	6181.11	6485.27	0	34419.5	20311.6	5820.77	3572.96	3695.04	0	0	0	0	0	0	0
1::O94979	2	1	Protein transport protein Sec31A OS=Homo sapiens GN=SEC31A PE=1 SV=3	GN=SEC31A	SEC31A	24341.5	20472.8	2525.41	278.441	7316.97	36691.7	33908.4	24798.9	2347.57	160.952	4168.91	28174.1	1	0	0	0	0	0
1::Q12797;2::Q28056	3	3	Aspartyl/asparaginyl beta-hydroxylase OS=Homo sapiens GN=ASPH PE=1 SV=3	GN=ASPH	ASPH	13728.4	5682.46	27528.4	1184.85	384.076	12142.8	19124	6883.24	25589.9	684.896	218.831	9324.01	0	0	0	0	0	0
1::P02771	7	1	Alpha-fetoprotein OS=Homo sapiens GN=AFP PE=1 SV=1	GN=AFP	AFP	3804.79	1229.65	41190.7	111148	22670.5	5159.39	5300.17	1489.49	38290.1	64248.5	12916.7	3961.7	0	0	0	1	0	0
1::P53597	2	1	Succinate--CoA ligase [ADP/GDP-forming] subunit alpha, mitochondrial OS=Homo sapiens GN=SUCLG1 PE=1 SV=4	GN=SUCLG1	SUCLG1	16161.5	11498.5	17068.9	595.717	657.817	14488.3	22513.4	13928.2	15866.9	344.351	374.797	11125	0	0	0	0	0	0
1::P19012	6	1	Keratin, type I cytoskeletal 15 OS=Homo sapiens GN=KRT15 PE=1 SV=3	GN=KRT15	KRT15	26705	14713.8	2653.11	4506.02	8828.46	1644.54	37200.8	17823	2466.28	2604.68	5030.1	1262.78	0	0	0	0	0	0
1::P11717	7	3	Cation-independent mannose-6-phosphate receptor OS=Homo sapiens GN=IGF2R PE=1 SV=3	GN=IGF2R	IGF2R	18828	6947.79	11984.6	6928.6	1405.63	5363.72	26227.9	8415.95	11140.7	4005.04	800.869	4118.6	0	0	0	0	0	0
1::O75874	12	1	Isocitrate dehydrogenase [NADP] cytoplasmic OS=Homo sapiens GN=IDH1 PE=1 SV=2	GN=IDH1	IDH1	11999.3	12335.1	11496.4	10.1952	25792	3386.47	16715.3	14941.7	10686.9	5.89328	14695.2	2600.34	0	0	0	0	0	0
1::P02788	3	1	Lactotransferrin OS=Homo sapiens GN=LTF PE=1 SV=6	GN=LTF	LTF	1261.3	25627.6	7479.99	570063	315240	82873.2	1757.03	31043.1	6953.26	329522	179611	63635.2	0	0	0	1	1	0
1::P15311	19	1	Ezrin OS=Homo sapiens GN=EZR PE=1 SV=4	GN=EZR	EZR	32790	0	728.71	1429.89	1829.74	0	45677.4	0	677.395	826.539	1042.51	0	1	0	0	0	0	0
1::Q92629	2	2	Delta-sarcoglycan OS=Homo sapiens GN=SGCD PE=1 SV=2	GN=SGCD	SGCD	17736.8	15637.4	0	17390.6	40371.8	19830.3	24707.8	18941.7	0	10052.6	23002.2	15226.9	0	0	0	0	0	0
1::Q9BVA1	26	1	Tubulin beta-2B chain OS=Homo sapiens GN=TUBB2B PE=1 SV=1	GN=TUBB2B	TUBB2B	32609.2	112.484	497.011	7322.94	1282.25	6073.51	45425.5	136.254	462.012	4232.99	730.572	4663.62	0	0	0	0	0	0
1::P50991	9	2	T-complex protein 1 subunit delta OS=Homo sapiens GN=CCT4 PE=1 SV=4	GN=CCT4	CCT4	4141.74	14890.5	12309.5	4022.98	0	15339.3	5769.56	18037	11442.7	2325.46	0	11778.5	0	1	0	0	0	0
1::Q15323;1::O76009;1::Q14525;2::Q0P5J7	4	2	Keratin, type I cuticular Ha1 OS=Homo sapiens GN=KRT31 PE=1 SV=3	GN=KRT31	KRT31	25067.2	382.356	4521.74	232.748	2736.19	1541.37	34919.2	463.153	4203.32	134.539	1558.97	1183.56	0	0	0	0	0	0
1::Q8NI99;1::Q9UKU9	2	1	Angiopoietin-related protein 6 OS=Homo sapiens GN=ANGPTL6 PE=1 SV=1	GN=ANGPTL6	ANGPTL6	2.75277	27828.3	0	0	0	0	3.83468	33708.7	0	0	0	0	0	0	0	0	0	0
1::P10768	2	1	S-formylglutathione hydrolase OS=Homo sapiens GN=ESD PE=1 SV=2	GN=ESD	ESD	25736.3	0	0	0	0	0	35851.4	0	0	0	0	0	1	0	0	0	0	0
1::P34897;2::Q3SZ20	2	2	Serine hydroxymethyltransferase, mitochondrial OS=Homo sapiens GN=SHMT2 PE=1 SV=3	GN=SHMT2	SHMT2	12183.2	8525.06	3982.03	19655	7464.81	6978.69	16971.5	10326.5	3701.61	11361.5	4253.14	5358.67	0	0	0	0	0	0
1::P63096	11	1	Guanine nucleotide-binding protein G(i) subunit alpha-1 OS=Homo sapiens GN=GNAI1 PE=1 SV=2	GN=GNAI1	GNAI1	15910.8	4100.69	3430.59	12615.3	691.088	3614.04	22164.2	4967.22	3189.01	7292.22	393.754	2775.09	0	0	0	0	0	0
1::P99999;2::P62894;2::Q3SZT9	6	6	Cytochrome c OS=Homo sapiens GN=CYCS PE=1 SV=2	GN=CYCS	CYCS	109.314	14295.2	8537.72	18524.4	6366.33	2363.93	152.277	17315.9	7936.5	10707.9	3627.28	1815.17	0	0	0	0	0	0
1::Q92896	4	4	Golgi apparatus protein 1 OS=Homo sapiens GN=GLG1 PE=1 SV=2	GN=GLG1	GLG1	6244.67	15182.1	1256.56	56587.7	3000.06	6222.73	8698.99	18390.3	1168.08	32710.3	1709.32	4778.2	0	0	0	1	0	0
1::P49327	7	2	Fatty acid synthase OS=Homo sapiens GN=FASN PE=1 SV=3	GN=FASN	FASN	9798.79	5380.51	3898.28	1819.55	953.175	15847.4	13650	6517.48	3623.77	1051.79	543.081	12168.6	0	0	0	0	0	0
1::P33527;2::Q8HXQ5	2	2	Multidrug resistance-associated protein 1 OS=Homo sapiens GN=ABCC1 PE=1 SV=3	GN=ABCC1	ABCC1	7764.39	10883.4	0	16951.6	405.411	0	10816	13183.2	0	9798.82	230.987	0	1	1	0	0	0	0
1::Q969H8;2::P62248	3	2	Myeloid-derived growth factor OS=Homo sapiens GN=MYDGF PE=1 SV=1	GN=MYDGF	MYDGF	7968.03	7777.99	2735.64	9862.18	2208.89	9347.26	11099.7	9421.58	2543	5700.78	1258.54	7177.4	0	0	0	0	0	0
1::P04745;1::P19961	4	1	Alpha-amylase 1 OS=Homo sapiens GN=AMY1A PE=1 SV=2	GN=AMY1A	AMY1A	17963.2	0	0	0	0	0	25023.2	0	0	0	0	0	1	0	0	0	0	0
1::Q13425	2	2	Beta-2-syntrophin OS=Homo sapiens GN=SNTB2 PE=1 SV=1	GN=SNTB2	SNTB2	0	17681.3	100.841	4123.02	4551.68	951.855	0	21417.5	93.7395	2383.29	2593.36	730.893	0	1	0	0	0	0
1::P42330;1::P52895	4	2	Aldo-keto reductase family 1 member C3 OS=Homo sapiens GN=AKR1C3 PE=1 SV=4	GN=AKR1C3	AKR1C3	0	1335.54	15344	0	0	2243.42	0	1617.76	14263.5	0	0	1722.63	0	0	0	0	0	0
1::O94905	4	1	Erlin-2 OS=Homo sapiens GN=ERLIN2 PE=1 SV=1	GN=ERLIN2	ERLIN2	13006.1	963.118	1652.17	40720	453.895	4756.33	18117.9	1166.64	1535.83	23538	258.611	3652.21	0	0	0	0	0	0
1::P02794	4	1	Ferritin heavy chain OS=Homo sapiens GN=FTH1 PE=1 SV=2	GN=FTH1	FTH1	11584.5	1526.22	2257.46	9587.97	58.1156	132.121	16137.5	1848.73	2098.5	5542.28	33.1119	101.451	0	0	0	0	0	0
1::Q16891	2	2	MICOS complex subunit MIC60 OS=Homo sapiens GN=IMMT PE=1 SV=1	GN=IMMT	IMMT	4938.85	5398.58	3955.52	8035.87	1417.77	1285.22	6879.96	6539.37	3676.98	4645.1	807.787	986.868	0	0	0	0	0	0
1::O95881;2::Q5E936	2	2	Thioredoxin domain-containing protein 12 OS=Homo sapiens GN=TXNDC12 PE=1 SV=1	GN=TXNDC12	TXNDC12	1908.56	12284.7	0	43662.8	15962.4	19549.2	2658.68	14880.7	0	25239.1	9094.73	15011.1	0	0	0	0	0	0
1::P31943;1::P31942;1::P55795	3	2	Heterogeneous nuclear ribonucleoprotein H OS=Homo sapiens GN=HNRNPH1 PE=1 SV=4	GN=HNRNPH1	HNRNPH1	0	6754.46	6602.79	5407.29	2335.09	3734.05	0	8181.77	6137.83	3125.66	1330.44	2867.24	0	0	0	0	0	0
1::P22695	3	3	Cytochrome b-c1 complex subunit 2, mitochondrial OS=Homo sapiens GN=UQCRC2 PE=1 SV=3	GN=UQCRC2	UQCRC2	45.3993	11085.7	1735.87	14795.9	501.349	7244.8	63.2425	13428.2	1613.63	8552.69	285.649	5563.01	1	1	0	0	0	0
1::P00403	2	2	Cytochrome c oxidase subunit 2 OS=Homo sapiens GN=MT-CO2 PE=1 SV=1	GN=MT-CO2	MT-CO2	3320.6	8470.84	281.998	37805.4	4082.66	35.6484	4625.69	10260.8	262.14	21853.2	2326.13	27.373	0	0	0	0	0	0
1::P19883	2	2	Follistatin OS=Homo sapiens GN=FST PE=1 SV=2	GN=FST	FST	993.116	1805.14	8512.34	2993.76	53.6775	255.967	1383.44	2186.59	7912.9	1730.53	30.5833	196.547	0	0	0	0	0	0
1::P58335	2	2	Anthrax toxin receptor 2 OS=Homo sapiens GN=ANTXR2 PE=1 SV=5	GN=ANTXR2	ANTXR2	11172	86.1523	8.46955	5737.31	3832.14	1266.84	15562.9	104.357	7.87313	3316.42	2183.4	972.757	1	0	0	0	0	0
1::P80303	2	2	Nucleobindin-2 OS=Homo sapiens GN=NUCB2 PE=1 SV=2	GN=NUCB2	NUCB2	4574.54	2455.34	3178.46	22182	6262.12	1373.76	6372.46	2974.19	2954.64	12822.2	3567.9	1054.86	0	0	0	0	0	0
1::P12107	2	2	Collagen alpha-1(XI) chain OS=Homo sapiens GN=COL11A1 PE=1 SV=4	GN=COL11A1	COL11A1	0	0	10153	307.211	1212.74	4405.47	0	0	9438.03	177.582	690.972	3382.8	0	0	0	0	0	0
1::Q3SY69	2	2	Mitochondrial 10-formyltetrahydrofolate dehydrogenase OS=Homo sapiens GN=ALDH1L2 PE=1 SV=2	GN=ALDH1L2	ALDH1L2	3649.32	5185.98	820.886	52469.9	1.14699e+06	891.94	5083.6	6281.85	763.079	30330	653507	684.887	0	0	0	0	0	0
1::P30825	2	2	High affinity cationic amino acid transporter 1 OS=Homo sapiens GN=SLC7A1 PE=1 SV=1	GN=SLC7A1	SLC7A1	2599.95	4141.23	2585.64	30473	8349.44	915.609	3621.81	5016.33	2403.56	17614.8	4757.17	703.062	0	0	0	1	0	0
1::P05413	3	1	Fatty acid-binding protein, heart OS=Homo sapiens GN=FABP3 PE=1 SV=4	GN=FABP3	FABP3	0	0	8144.38	0	0	868.137	0	0	7570.86	0	0	666.61	0	0	0	0	0	0
1::P51659	2	2	Peroxisomal multifunctional enzyme type 2 OS=Homo sapiens GN=HSD17B4 PE=1 SV=3	GN=HSD17B4	HSD17B4	1990.49	5324.68	0	14454.8	23237.8	24228.1	2772.81	6449.86	0	8355.52	13240	18603.8	0	0	0	0	0	0
1::Q15121	2	2	Astrocytic phosphoprotein PEA-15 OS=Homo sapiens GN=PEA15 PE=1 SV=2	GN=PEA15	PEA15	1039.75	3714.43	2504.31	42200.3	5163.68	80659.3	1448.41	4499.34	2327.96	24393.7	2942.06	61935.2	0	0	0	0	0	0
1::P06241	2	1	Tyrosine-protein kinase Fyn OS=Homo sapiens GN=FYN PE=1 SV=3	GN=FYN	FYN	0	7143.35	0	0	0	0	0	8652.84	0	0	0	0	0	1	0	0	0	0
1::O15118	2	2	Niemann-Pick C1 protein OS=Homo sapiens GN=NPC1 PE=1 SV=2	GN=NPC1	NPC1	0	6839.72	0	2480.63	0	0	0	8285.05	0	1433.91	0	0	0	0	0	0	0	0
1::P61812	2	1	Transforming growth factor beta-2 OS=Homo sapiens GN=TGFB2 PE=1 SV=1	GN=TGFB2	TGFB2	4418.48	0	0	994.93	0	0	6155.07	0	0	575.114	0	0	0	0	0	0	0	0
1::P23526	15	1	Adenosylhomocysteinase OS=Homo sapiens GN=AHCY PE=1 SV=4	GN=AHCY	AHCY	0	2441.73	1292.7	4841.45	1125.2	2578.46	0	2957.69	1201.67	2798.57	641.092	1979.9	0	1	0	1	0	0
1::P04156;2::P10279	2	1	Major prion protein OS=Homo sapiens GN=PRNP PE=1 SV=1	GN=PRNP	PRNP	262.462	2278.43	862.729	1187.25	879.229	487.929	365.617	2759.89	801.976	686.287	500.949	374.662	0	0	0	0	0	0
1::P55809	2	2	Succinyl-CoA:3-ketoacid coenzyme A transferase 1, mitochondrial OS=Homo sapiens GN=OXCT1 PE=1 SV=1	GN=OXCT1	OXCT1	671.652	2295.8	344.907	208.639	80.1725	214.042	935.63	2780.94	320.619	120.603	45.6791	164.355	0	0	0	0	0	0
1::P38117;2::Q2TBV3	2	2	Electron transfer flavoprotein subunit beta OS=Homo sapiens GN=ETFB PE=1 SV=3	GN=ETFB	ETFB	3070.71	0	0	0	0	0	4277.58	0	0	0	0	0	0	0	0	0	0	0
1::P36957;2::P11179	2	2	Dihydrolipoyllysine-residue succinyltransferase component of 2-oxoglutarate dehydrogenase complex, mitochondrial OS=Homo sapiens GN=DLST PE=1 SV=4	GN=DLST	DLST	2559.28	73.9333	131.02	7301.11	18199.8	0.333968	3565.14	89.5564	121.794	4220.37	10369.5	0.256441	0	0	0	0	0	0
1::O76011	2	1	Keratin, type I cuticular Ha4 OS=Homo sapiens GN=KRT34 PE=1 SV=2	GN=KRT34	KRT34	334.651	608.315	890.537	2203.25	4246.26	0	466.178	736.86	827.826	1273.58	2419.34	0	0	0	0	0	0	0
1::P11169	3	1	Solute carrier family 2, facilitated glucose transporter member 3 OS=Homo sapiens GN=SLC2A3 PE=1 SV=1	GN=SLC2A3	SLC2A3	105.926	341.379	94.9037	843.965	0	200.723	147.558	413.517	88.2206	487.85	0	154.127	0	0	0	0	0	0
1::O75477	4	1	Erlin-1 OS=Homo sapiens GN=ERLIN1 PE=1 SV=1	GN=ERLIN1	ERLIN1	228.239	0	102.788	1506.86	266.18	794.606	317.943	0	95.5496	871.033	151.659	610.148	0	0	0	0	0	0
1::O76013	2	1	Keratin, type I cuticular Ha6 OS=Homo sapiens GN=KRT36 PE=1 SV=1	GN=KRT36	KRT36	0	255.122	0	7885.08	617.617	246.033	0	309.033	0	4557.93	351.893	188.92	0	0	0	0	0	0
1::P28074	6	1	Proteasome subunit beta type-5 OS=Homo sapiens GN=PSMB5 PE=1 SV=3	GN=PSMB5	PSMB5	47.6616	0	0	0	0	0	66.394	0	0	0	0	0	0	0	0	0	0	0
1::P02649	4	1	Apolipoprotein E OS=Homo sapiens GN=APOE PE=1 SV=1	GN=APOE	APOE	6.77968	0	0	0	0	0	9.44428	0	0	0	0	0	0	0	0	0	0	0
1::P04746	4	1	Pancreatic alpha-amylase OS=Homo sapiens GN=AMY2A PE=1 SV=2	GN=AMY2A	AMY2A	0	0	0	0	14037.5	0	0	0	0	0	7997.99	0	0	0	0	0	0	0
1::P54886	3	1	Delta-1-pyrroline-5-carboxylate synthase OS=Homo sapiens GN=ALDH18A1 PE=1 SV=2	GN=ALDH18A1	ALDH18A1	0	0	0	0	2353	20.3635	0	0	0	0	1340.64	15.6364	0	0	0	0	0	0
1::P42704	2	1	Leucine-rich PPR motif-containing protein, mitochondrial OS=Homo sapiens GN=LRPPRC PE=1 SV=3	GN=LRPPRC	LRPPRC	0	0	0	0	0	0	0	0	0	0	0	0	0	0	0	0	0	0
1::P13646	5	1	Keratin, type I cytoskeletal 13 OS=Homo sapiens GN=KRT13 PE=1 SV=4	GN=KRT13	KRT13	0	0	0	0	0	0	0	0	0	0	0	0	0	0	0	0	0	0
1::P25786	9	1	Proteasome subunit alpha type-1 OS=Homo sapiens GN=PSMA1 PE=1 SV=1	GN=PSMA1	PSMA1	0	0	0	0	0	0	0	0	0	0	0	0	0	0	0	0	0	0
